# Supplementary material for: Uncovering Cellular Interactome Drivers of Immune Checkpoint Inhibitor Response in Advanced Melanoma Patients
Source: Cell Mol Bioeng. 2025 Sep 8;18(5):519–41. doi: 10.1007/s12195-025-00857-y (PMC12579638; doi:10.1007/s12195-025-00857-y)
Supplement: Supplementary file 2 — Supplementary file2 (XLSX 20 kb) [file 12195_2025_857_MOESM2_ESM.xlsx]

## Sheet: SF All Cell Counts
patient	timepoint	response	Total	Tregs	CD8.T	CD4.T	gd.T	B	Myeloid	NK	NK.T	pDCs	Plasma
P1	Post	R	270	66	162	1	2	4	9	24	0	1	1
P1	Pre	R	222	32	131	22	1	0	1	31	1	3	0
P1_2	Post	NR	340	43	212	29	0	28	8	8	6	2	4
P10	Post	NR	387	62	115	56	47	9	4	45	1	22	26
P11	Post	NR	308	14	190	40	8	1	30	12	12	1	0
P12	Post	NR	319	26	250	20	4	0	8	7	3	1	0
P12	Pre	NR	326	27	161	20	2	2	58	13	29	13	1
P13	Post	NR	441	46	85	27	117	113	7	35	1	2	8
P14	Post	NR	325	20	90	83	1	18	64	40	4	4	1
P15	Post	NR	298	91	101	37	1	5	25	16	14	7	1
P15	Pre	NR	301	94	98	33	1	4	30	24	11	6	0
P16	Post	NR	445	54	189	54	36	8	22	32	2	47	1
P17	Post	R	275	12	166	12	1	39	20	2	0	0	23
P18	Post	NR	354	39	64	57	0	153	6	14	3	2	16
P19	Post	R	402	35	85	72	0	101	31	44	4	22	8
P2	Post	NR	360	73	202	27	3	12	6	34	0	1	2
P2	Pre	NR	337	37	227	8	0	3	39	12	6	1	4
P20	Post	NR	354	58	105	32	118	12	3	6	1	16	3
P20	Pre	NR	319	66	184	8	3	5	34	3	2	4	10
P21	Post	R	211	20	47	54	0	34	3	4	1	1	47
P22	Post	NR	257	15	189	8	1	2	11	13	15	1	2
P23	Post	NR	349	38	190	51	0	7	36	8	14	4	1
P23_2	Post	NR	357	69	232	15	1	11	6	3	13	3	4
P24	Pre	R	338	31	156	115	0	16	5	10	0	3	2
P25	Pre	NR	370	22	165	104	9	0	0	28	42	0	0
P26	Pre	R	333	70	38	11	0	187	13	7	0	2	5
P27	Pre	NR	343	41	238	24	4	0	13	7	8	8	0
P28	Post	NR	124	4	6	4	0	0	110	0	0	0	0
P28	Pre	R	337	48	122	137	2	4	3	11	8	2	0
P28_2	Post	NR	340	51	136	81	2	0	64	1	3	2	0
P29	Pre	R	163	13	111	7	0	8	14	5	0	0	5
P3	Post	NR	353	49	162	75	11	0	28	19	8	1	0
P3	Pre	NR	236	31	82	35	0	11	19	36	19	3	0
P3_2	Post	NR	352	33	232	37	1	2	14	21	5	7	0
P30	Post	NR	360	66	178	19	1	4	65	13	1	12	1
P31	Pre	NR	348	34	278	10	3	4	3	8	3	4	1
P33	Pre	R	452	62	175	145	0	58	0	0	5	0	7
P35	Pre	R	238	41	49	18	0	103	0	17	4	0	6
P4	Post	R	665	86	63	140	4	240	9	106	0	8	9
P4	Pre	NR	302	5	128	34	1	12	94	15	0	11	2
P5	Post	NR	291	52	166	10	0	3	42	9	4	2	3
P5_2	Post	R	335	39	257	22	2	1	5	8	0	0	1
P6	Post	NR	353	47	58	16	121	14	57	5	0	33	2
P6	Pre	NR	275	40	28	5	15	40	66	0	0	16	65
P7	Post	R	229	19	138	24	2	3	23	11	8	1	0
P7	Pre	R	368	113	134	65	2	48	1	4	0	0	1
P8	Post	R	406	22	137	33	54	131	4	18	0	2	5
P8	Pre	R	239	2	48	74	0	25	28	26	32	3	1

## Sheet: Jerby All Cell Counts
samples	treatment.group	total_cell_count	CD8+ T	CD4+ T	B	Myeloid	Treg	NK	Plasma Cells	pDCs
Mel04.3	post.treatment	77	37	14	2	1	11	12	0	0
Mel102	post.treatment	150	41	9	14	25	46	2	9	4
Mel103	treatment.naive	185	79	3	63	17	11	0	9	3
Mel105	treatment.naive	163	29	70	31	17	10	5	1	0
Mel106	post.treatment	77	8	25	35	0	8	0	1	0
Mel110	post.treatment	120	17	2	1	89	7	0	3	1
Mel112	treatment.naive	74	9	24	31	4	2	3	0	1
Mel116	treatment.naive	84	34	23	17	5	4	0	1	0
Mel121.1	post.treatment	98	26	26	8	11	10	10	6	1
Mel126	post.treatment	95	38	12	3	15	6	21	0	0
Mel128	treatment.naive	59	7	27	22	2	0	1	0	0
Mel129pa	treatment.naive	70	27	5	4	28	5	1	0	0
Mel129pb	treatment.naive	62	25	5	1	21	6	4	0	0
Mel194	post.treatment	151	122	6	1	5	15	1	0	1
Mel478	treatment.naive	154	53	42	28	1	24	5	1	0
Mel53	treatment.naive	109	21	28	0	16	9	30	0	5
Mel58	post.treatment	142	81	36	1	6	5	10	1	2
Mel60	post.treatment	215	39	24	106	9	20	12	5	0
Mel71	treatment.naive	26	16	5	1	2	2	0	0	0
Mel72	post.treatment	180	16	116	42	1	2	1	0	2
Mel74	post.treatment	147	105	11	13	8	8	1	0	1
Mel75	post.treatment	468	370	49	0	8	11	30	0	0
Mel78	post.treatment	2	0	1	1	0	0	0	0	0
Mel79	treatment.naive	389	225	45	86	1	31	1	0	0
Mel80	treatment.naive	289	93	41	68	4	67	15	1	0
Mel81	treatment.naive	49	22	16	3	0	3	5	0	0
Mel82	treatment.naive	40	7	14	2	6	6	3	2	0
Mel84	treatment.naive	143	30	32	30	37	5	9	0	0
Mel88	post.treatment	210	49	59	16	52	13	12	8	1
Mel89	treatment.naive	285	109	48	86	23	8	4	3	4
Mel94	post.treatment	265	11	116	119	7	5	1	2	4
Mel98	post.treatment	194	135	4	1	27	13	2	11	1
