# Supplementary material for: Uncovering Cellular Interactome Drivers of Immune Checkpoint Inhibitor Response in Advanced Melanoma Patients
Source: Cell Mol Bioeng. 2025 Sep 8;18(5):519–41. doi: 10.1007/s12195-025-00857-y (PMC12579638; doi:10.1007/s12195-025-00857-y)
Supplement: Supplementary file 3 — Supplementary file3 (XLSX 34 kb) [file 12195_2025_857_MOESM3_ESM.xlsx]

## Sheet: ExludedPreRvsNR
Interaction	Reason for Removal	Sources
Plasma cell YBX1 -> Treg NOTCH1	Note: Intracellular/Indirect. YBX1 is an intracellular RNA and DNA binding protein that helps to regulate transcription and translation. While there is overlap in the pathways regulated by YBX and Notch, there is not evidence for direct interactions.	Li et al., Blood Adv 2023; LaFoya et al., Dev Bio 2016; Li et al., Cancer Sci 2021
Myeloid NUCB2 -> pDC ERAP1
NK ARF6 -> pDC SMAP1
Myeloid IL16 -> pDC CCR5	While CCR5 can enhance IL16 binding, IL16 does not bind to CCR5 in the absence of CD4.	Lynch et al., J Immunol 2003; Niewold et al., Front Immunol 2025
NK IL15 -> CD4+ T IL2RA	IL15 doesn't interact directly with IL2RA. IL15 and IL2 share use of the beta chain IL2RB, but the alpha receptor is unique to each cytokine.	Ring et al., Nat Immunol 2013
pDC GSTP1 -> Treg TRAF2	Note: Intracellular. GSTP1 and TRAF2 form a complex that is found in the cytoplasm and nucleus. This interacction doesn't function between different cells, but rather modulates intracellular signaling pathways, especially those related to cell stress responses and cell cycle regulation.	De Luca et al., Cell Death Dis 2014; Wu et al., Oncogene 2006
Plasma Cell ADAM17 -> Myeloid RHBDF2	Note: Intracellular. The transmembrane domains of ADAM17 and RHBDF2 interact with each other within the same cell/cell membrane. RHBDF2 is required for the maturation of ADAM17 from its inactive precursor to its active form.	Weskamp et al., J Biol Chem 2020; Li et al., J Cell Sci 2017
NKT ADAM17 -> NK RHBDF2
Treg LGALS3 -> NKT ENG	Studies of Gal3 binding partners do not include ENG as a possible partner. Additionally, this interaction is not listed in STRING or the Human Protein Atlas as an experimentally validated/high-confidence interaction.	Ippel et al., Glycobiology 2016; Human Protein Atlas - LGALS3
Myeloid PAM -> Tregs DPP4	There is no evidence that DPP4 can bind to PAM - DPP4 is a membrane-bound serine exopeptidase that is known to interact with multiple other membrane and extracellular proteins as well as form dimers with related proteases. PAM is not listed among known binding parterns for DPP4.	Mulvihill & Drucker., Endocr Rev 2014
B TNF -> CD4+ T NOTCH1	TNF-a and NOTCH1 signaling pathways are interconnected, but this occurs through pathway crosstalk, not direct binding. TNF can induce NOTCH1-dependent proliferation in smooth muscle cells, and NOTCH1 can downregulate TNF-a expression in immune cells by modulating NF-kB.	Zhou et al., Sig Trans and Tar Ther 2022; Steinbuck & Winandy, 2018; Li et al., Int Imm 2020; Wang et al., J Immunol 2001
pDC SCT -> Myeloid GPR84	GPR84 is a class A GPCR activated by medium chain fatty acids that is upregulated in immune and inflammatory contexts. SCT and POMT are both peptide hormones. Peptide hormones are not known to activate GPR84 in any context.	Al Mahmud et al., Sci Rep 2017; Schulze et al., iScience 2022; Marsango & Milligan, BJP 2024
Myeloid POMC -> Myeloid GPR84
CD4+ T HLA-DQA1 -> CD8+ T CD4
CD4+ T APP -> Treg NOTCH2	Note: Intracellular.
CD4+ T APP -> NK NOTCH2
CD4+ T FADD -> CD8+ T TRAF2	Note: Intracellular. FADD and TRAF2 both bind to TRADD, but instead of cooperating with each other mark a bifurcation point in downstream transduction of TNFR1 signaling.	Hsu et al., Cell 1996
Myeloid FADD -> Treg Traf2
NKT MAML2 -> NK NOTCH1	Note: Intracellular. MAML2 is a transcriptional coactivator for NOTCH signaling that binds within the nucleus, not between two different cells.	Wu et al., Blood 2007
CD8+ T GZMB -> CD4+ T CHRM3
pDC IRAK4 -> Myeloid TLR7	Note: Intracellular.
Treg GNAI2 -> CD8+ T S1PR4	Note: Intracellular.
NK FARP2 -> Myeloid PLXNA1	Note: Intracellular. FARP2 is a cytoplasmic protein that associates with the intracellular domain of PLXNA1.	Toyofuku et al., Nat Neurosci 2005
B SELPLG -> NK ITGB2	SELPLG and ITGB2 both have roles in cell adhesion and migration, but do not directly interact. They can act in parallel and their pathways may have some sequential/cooperative function in immune cell function, but the proteins themselves do not interact.	Tinoco et al., Trends Immunol. 2017; DeRogatis et al., Front Immunol. 2021; Lim et al., J Immunol 1998
NKT HLA-G -> NK CD8A	HLA-G does not interact directly with CD8A, but rather binds to inhibitory receptors like NKG2A, KIR2LD4, and LILRB1.	Mandelboim et al., PNAS 1997
B IL16 -> NK KCNA3	Though IL16 and KCNA3 have functional links that have been observed in T cells, this is not an intercellular interaction as such, and the links between them are unclear beyond coexpression/functional links.	Chandy et al., Trends Pharm Sci 2009
Plasma cell B2M -> Treg CD3G	Though CD3 is a part of the TCR and important for its assembly and surface expression, there isn't a biologically meaningful interaction with MHC-I by CD3. This interaction could possibly indicate general TCR engagement, but there is no direct interaction and engagement is more dependent on other TCR components.	Garcillan et al., Front Immunol 2022; Baumgaertner et al., Front Immunol 2022; Geng et al., eLife 2018
CD8+ T TNF -> B PTPRS
Myeloid FADD -> Tregs TRADD	Note: Intracellular.
CD8+ T CALM2 -> CD4+ T INSR	Note: Intracellular.

## Sheet: ExcludedNRPrevsPost
Interaction	Reason for Removal	Sources
Plasma cell ARF1 -> Myeloid INSR	Note: Intracellular. Insulin binding to INSR triggers ARF1 membrane translocation and GTP binding. ARF1 then facilitates INSR endocytosis via vesicular trafficking to enable downstream insulin signaling.	Shome et al., Curr Biol 1997
Plasma cell GNAI2 -> CD8+ T CCR5	Note: Intracellular.
Plasma cell MFNG -> CD8+ T NOTCH1	Note: Intracellular. MFNG modifies Notch receptors within the same cell to alter their interaction with specific ligands from neighboring cells.	Shimizu et al., JBC 2001; Brandstadter & Maillard, Open Biol 2019
Treg CD200R1 -> CD4+ T CD200	Identical to CD4+ T CD200 -> Treg CD200R1.
NKT CRTAM -> NKT CADM1	Identical to NKT CADM1 -> NKT CRTAM.
CD8+ T GNAI2 -> NKT S1PR4	Note: Intracellular.
CD8+ T TXLNA -> Plasma cell STX4	Note: Intracellular. TXLNA binds to STX4, preventing it from assembling into the t-SNARE complex necessary for vesicle fusion with the plasma membrane. This reduces vesicle mediated secretion, which includes both cytokine release and surface receptor trafficking. TXLNA expression was also found to predict favorable outcomes in pancreatic adenocarcinoma.	Elgner et al., Biochem J 2016; Lv et al., Biomed Res Int 2020
CD4+ T CALM1 -> pDC MYLK	Note: Intracellular. CALM1 is a cytoplasmic calcium binding protein. When calcium levels rise, CALM1 binds calcium and then interacts with MYLK to activate its kinase activity. MYLK in turn phosphorylates myosin light chains to regulate cellular contraction and motility.	Steil et al., PLoS One 2020
CD8+ T CALM1 -> pDC MYLK
pDC SCT -> NKT ADRB2	There is no evidence to support interaction between SCT and ADRB2. SCT is a peptide hormone that acts through SCTR to regulate water homeostasis. ADRB2 is activated by catecholamines to initiate cAMP production and downstream PKA and MAPK signaling.	Zhang et al., Cell Death Dis 2019; Kulik, Cancers 2019
NK HLA-DMA -> CD8+ T CD4	HLA-DMA is involved in loading peptides onto MHC-II molecules, but does not actually interact with CD4 or the TCR.	Alvaro-Benito et al., Cell Mol Imm 2018
pDC CD55 -> B CR1	While both CD55 and CR1 regulate the complement system and regulate similar enzymatic complexes, they do not interact with each other directly.	Dho et al., Immune Netw 2018
CD4+ T CALM3 -> Plasma cell INSR	Note: Intracellular.
NKT ARF6 -> pDC SMAP1	Note: Intracellular. SMAP1 is an ARF6-specific GTPase-activating protein. It promotes conversion of ARF6 from the active GTP bound form to the inactive GDP bound state. There is no direct evidence specifically describing this interaction in Tregs. The Arf pathway, including ARF6 plays a role in T cell survival, activation, and differentiation, though ARF6 deficiency alone does not impair Treg dif…	Tanabe et al., Cancer Sci 2006; Harms et al., Cancer Gene Ther 2023; Sumiyoshi et al., J Immunol 2021
B ADAM10 -> gdT TSPAN17	Note: Intracellular. TSPAN17 and ADAM10 form a complex that enables ADAM10 to exit the endoplasmic reticulum, mature, and reach the cell surface.	Saint-Pol et al., Biochem Soc Trans 2017
Myeloid TNF -> B NOTCH1	TNF-a and NOTCH1 signaling pathways are interconnected, but this occurs through pathway crosstalk, not direct binding. TNF can induce NOTCH1-dependent proliferation in smooth muscle cells, and NOTCH1 can downregulate TNF-a expression in immune cells by modulating NF-kB.	Zhou et al., Sig Trans and Tar Ther 2022; Steinbuck & Winandy, 2018; Li et al., Int Imm 2020; Wang et al., J Immunol 2001
CD8+ T BSG -> B SLC16A7	Note: Intracellular. BSG acts as a chaperone protein that aids in the proper trafficking and localization of SLC16A7.	Frommelt et al., Mol Syst Biol 2025
Plasma cell HLA-B -> CD8+ T KLRD1	KLRD1 forms a complex with other NKG2 family members like NKG2A or NKG2C, and this complex primarily recognizes HLA-E, not HLA-B.	Grifoni et al., Comp Bio 2015
Plasma cell SELPLG -> CD8+ T ITGB2	SELPLG and ITGB2 both have roles in cell adhesion and migration, but do not directly interact. They can act in parallel and their pathways may have some sequential/cooperative function in immune cell function, but the proteins themselves do not interact.	Tinoco et al., Trends Immunol. 2017; DeRogatis et al., Front Immunol. 2021; Lim et al., J Immunol 1998
NKT CALM1 -> pDC PTPRA	Note: Intracellular.
CD8+ T ARPC5 -> CD4+ T ADRB2	Note: Intracellular.
B TXLNA -> Plasma cell STX4	Note: Intracellular.
Myeloid LPL -> Myeloid CD44	Note: Indirect.
Treg MMP9 -> pDC CD44	Note: Intracellular.
CD8+ T GNAS -> CD4+ T ADRB2	Note: Intracellular

## Sheet: ExcludedRPrevsPost
Interaction	Reason for Removal	Sources
B MAML2 -> CD4+ T NOTCH2	Note: Intracellular. MAML2 is a transcriptional coactivator for NOTCH signaling that binds within the nucleus, not between two different cells.	Wu et al., Blood 2007
B MAML2 -> Treg NOTCH2	Note: Intracellular. MAML2 is a transcriptional coactivator for NOTCH signaling that binds within the nucleus, not between two different cells.	Wu et al., Blood 2007
CD8+ T CALM1 -> Plasma cell PTPRA	Note: Intracellular.
NKT GNAS -> CD8+ T PTGDR	Note: Intracellular.
B HSPA8 -> Treg LDLR	Note: Intracellular. No direct evidence for direct interaction, though HSPA8 may contribute to vesicular trafficking of LDLR.
CD8+ T LRPAP1 -> Plasma cell LDLR	Note: Intracellular.
Myeloid APP -> Plasma cell LRP10	Note: Intracellular. LRP10 and APP bind each other, but colocalize primarily in the TGN and early endosomes, rather than as an extracellular interaction.	Brodeur et al., Mol Neurodegener 2012
Myeloid CXCL12 -> Treg CCR4	CXCL12 is not a ligand for CCR4. CXCL12 signals through CXCR4 and CXCR7 while CCR4 binds to CCL17 and CCL22.	Penfield & Zhang, Comm Chem 2024
CD4+ T TNFSF10 -> CD4+ T CCR6
CD8+ T HLA-G -> NKT CD4	While HLA-G can bind to inhibitory receptors like ILT-2 and ILT-4 on CD4+ T cells to suppress CD4+ T proliferation and activity, this does not occur through CD4 itself.	Naji et al., Blood 2007; Lila et al., PNAS 2001; Mao et al., Biomolecules 2023
Myeloid TNF -> Myeloid SEMA4C	TNF signals through its receptors TNFR1 and TNFR2, while SEMA4C typically interacts with plexins. There is no evidence to support TNF and SEMA4C interacting directly.	Jiang et al., Front Oncol 2022; Wen et al., Front Immunol 2025
Plasma cell ICAM1 -> B IL2RG	ICAM1 primarily binds to LFA1 (CD11a/CD18) to facilitate cell adhesion. IL2RG is a component of multiple cytokine receptors, including IL2, IL4, IL7, IL9, IL15, and IL21. There is no evidence supporting an interaction between the two molecules.	Haydinger et al., Biology 2023; Boyd et al., Blood 1989
Plasma cell HLA-E -> B KLRK1	HLA-E binds to KLRC1 and KLRC2, but not KLRK1. KLRK1 is bound by stress-induced ligands like MICA, MICB, and ULBP.	Siemaszko et al., Front Genet 2023
CD4+ T SPTAN1 -> Plasma Cell PTPRA	There is no evidence supporting PTPRA as a binding partner for SPTAN1, but even if there was, this interaction would have to be intracellular given the distribution of SPTAN1 in the cytoplasm and nucleus rather than on the cell surface.	Goodman et al., Exp Biol Med 2019
CD4+ T LAMA5 -> Myeloid CD44	There is no strong evidence for a direct interaction between LAMA5 and CD44. The primary functional receptors for LAMA5 are integrins and dystroglycan while CD44 is primarily a receptor for hyaluronic acid. STRING only lists weak/predicted associations, not direct binding.	Kim & Kumar, Mol Cancer Res 2015; Maltseva et al., Biochimie 2020; String-db, CD44
NKT S100A4 -> CD8+ T CCR5	Though S100A4 and CCR5 are functionally connected, they do not bind each other directly. CCL5 induces S100A4 release, which in turn promotes CCL5 expression, creating a positive feedback loop. However, S100A4 signals via RAGE and TLR4 receptors, not CCR5.	Wong et al., Front Immunol 2025; Forst et al., PLoS One 2010
Plasma cell GNAS -> B ADRB2	Note: Intracellular
Treg ARPC5 -> Plasma cell LDLR	There is no evidence supporting ARPC5 and LDLR connecting directly. If this interaction did occur, it would be intercellular due to ARPC5 being primarily involved in actin polymerization and cell shape.	Gotthardt et al., JBC 2000; Tang et al., Nat Comm 2024
Myeloid LILRB4 -> CD4+ T LAIR1	Though LILRBs and LAIRs both have similar inhibitory functions, they do not actually interact with each other.	Zhang, BBRC 2022
NK PTDSS1 -> Plasma cell JMJD6	There is no evidence for an interaction between PTDSS1 and JMJD6. PTDSS1 synthesizes phosphatidylserine while JMJD6 is involved in histone demethylation and RNA processing.	Kwok et al., Front Genet 2017; Sekar et al., Cancer Res 2022
CD8+ T CCL4 -> CD4+ T CNR2	CCL4 and CNR2 are frequently coexpressed, but do not actually interact with each other. CCL4 signals primarily through the CCR5 receptor. CNR2 is involved in endocannabinoid signaling, not chemokine signaling.	Kapellos et al., FASEB 2019; Liu et al., BJC 2015
Myeloid CCL2 -> NK CCR5	While CCR2 and CCR5 can respond cooperatively, CCL2 does not directly activate CCR5.	Fantuzzi et al., Cell Mol Life Sci 2019; Stone et al., IJMS 2017
Myeloid HSPA8 -> Plasma cell ADRB2	HSPA8 is a molecular chaperone involved in protein folding. ADRB2 is a G-protein coupled receptor that mediates cellular response to catecholamine. These proteins share certain pharmacological interaction partners, but do not interact with each other.	Shi et al., PLOS One 2014
B SPTAN1 -> Plasma cell PTPRA
Treg B2M -> NKT CD3D
Plasma cell SPTAN1 -> Treg PTPRA
NKT HLA-B -> NKT CD3D
Plasma cell COL4A5 -> Plasma cell CD47	CD47 isn't a direct receptor for type IV collagen, it forms a complex with integrins on the cell surface and binding of collagen to integrin can modulate the distribution of CD47.	Khoshnoodi et al., Microsc Res Tech 2008
Treg PAM -> CD8+ T DPP4	DPP4 is a serine protease and PAM is an enzyme involved in C-terminal amidation. There is no evidence to support an interaction between these two proteins.	Mulvihill & Drucker, Endocr Rev 2014; Rohrborn et al., Front Immunol 2015
CD8+ T B2M -> Myeloid CD1B	Note: Intracellular. B2M enables surface trafficking of CD1B.	Huttinger et al., Int Imm 1999
CD4+ T HSPA8 -> Plasma cell LDLR	Note: Intracellular. No direct evidence for direct interaction, though HSPA8 may contribute to vesicular trafficking of LDLR.
B HSPA8 -> Plasma cell LDLR
Plasma cell HLA-B -> NK KIR2DL3	KIRs have very specific specificities. HLA-B binds to KIR3DL1, KIR2DL3 and KIR2DL1 both bind to HLA-C to exert suppressive effects on NK cells.	Philippon et al., Immunobio Imm 2023
Myeloid HLA-A -> NK KIR2DL1		Jamil & Khakoo, J Biomed Biotech 2011
B LIN7C -> Myeloid ABCA1	Note: Intracellular.	Maitra et al., Mol Cell Biol 2009

## Sheet: ExcludedJerby
Interaction	Function	Source
Treg IL16 -> CD8+ T CCR5	While CCR5 can enhance IL16 binding, IL16 does not bind to CCR5 in the absence of CD4.	Lynch et al., J Immunol 2003; Niewold et al., Front Immunol 2025
CD4+ T ADAM10 -> CD8+ T TSPAN14	Note: Intracellular. TSPAN facilitates intracellular trafficking and enzymatic maturation of ADAM10.	Noy et al., J Biol Chem 2016
CD4+ T CALM3 -> CD8+ T AQP6	Note: Intracellular. Binding between these proteins occur in the cytoplasm, not on the cell surface.	Rabaud et al., BBRC 2009
CD8+ T LAMA4 -> CD4+ T CD44	There is no strong evidence for a direct interaction between LAMA5 and CD44. The primary functional receptors for LAMA5 are integrins and dystroglycan while CD44 is primarily a receptor for hyaluronic acid. STRING only lists weak/predicted associations, not direct binding.	Kim & Kumar, Mol Cancer Res 2015; Maltseva et al., Biochimie 2020; String-db, CD44
CD4+ T CD40LG -> CD4+ T CD53	CD53 (TSPAN25) doesn't directly interact with CD40LG. It is important in forming membrane microdomains that facilitate receptor clustering and subsequent signaling, but these two proteins have not been shown to interact or have functional consequences.	Dunlock, Med Microbiol Immunol 2020; van Os et al., Eur J Imm 2023
CD8+ T GZMA -> Treg F2RL2	This interaction is based solely on homology and indirect evidence rather than biochemical proof of interaction.	F2RL2 protein - STRING
CD8+ T IFNG -> CD8+ T MPL	IFNG acts through its own receptor to modulate CD8+ T cell function, but MPL is not known to be involved in this pathway or in CD8+ T cell biology.	Whitmire et al., J Exp Med 2005; Apte et al., PNAS 2008
Treg IL10 -> Treg CD27	IL10 and CD27 do not directly interact, though they both have important roles in immune cells. IL10 is a soluble mediator that suppresses effector T cell responses and inflammation, CD27 is a costimulatory receptor that supports Treg function.	Nagumo & Agematsu, Immunology 1998; Hornero et al., Comm Bio 2020; Chaudhry et al., Immunity 2011
CD8+ T B2M -> CD8+ T CD3G	Though CD3 is a part of the TCR and important for its assembly and surface expression, there isn't a biologically meaningful interaction with MHC-I by CD3. This interaction could possibly indicate general TCR engagement, but there is no direct interaction and engagement is more dependent on other TCR components.	Garcillan et al., Front Immunol 2022; Baumgaertner et al., Front Immunol 2022; Geng et al., eLife 2018
Treg HLA-G -> CD8+ T CD8B	HLA-G does not interact directly with CD8A, but rather binds to inhibitory receptors like NKG2A, KIR2LD4, and LILRB1.	Mandelboim et al., PNAS 1997
Plasma cell HLA-G -> CD4+ T CD8A
CD4+ T HLA-G -> B CD8B
CD8+ T IL11 -> CD4+ T IL6R	IL11 signals through IL11R, not through IL6R. There is specific evidence showing a lack of cross-reactivity.	Weitz et al., FEBS J 2024
CD8+ T GNAI2 -> Treg CXCR3	Note: Intracellular
CD8+ T HLA-C -> CD8+ T CD3G	Though CD3 is a part of the TCR and important for its assembly and surface expression, there isn't a biologically meaningful interaction with MHC-I by CD3. This interaction could possibly indicate general TCR engagement, but there is no direct interaction and engagement is more dependent on other TCR components.	Garcillan et al., Front Immunol 2022; Baumgaertner et al., Front Immunol 2022; Geng et al., eLife 2018
Myeloid TNFSF9 -> B FCRL1	There is no direct evidence supporting an interaction between TNFSF9 (4-1BBL) and FCRL1. TNFSF9 primarily binds to 4-1BB, usually on T cells. FCRL1 enhances BCR-induced signaling, but is not known to bind to 4-1BBL.	Wu & Wang, Eur J Pharm 2022; Mamidi et al., Front Immunol 2023
Treg ADO -> CD4+ T ADORA2A	ADO here likely refers to adenosine, which is created by Tregs from extracellular ATP, but the ADO gene that is detected in the data is 2-aminoethanethiol dioxygenase, which does not interact with ADORA2A.
Treg ADM2 -> CD4+ T ADCYAP1R1	ADM2 primarily signals through receptors formed by calcitonin receptors (CLR/CALCRL) in combination with receptor activity modifying proteins (RAMPs), not ADCYAP1R1 (PAC1). PAC1 is the canonical receptor for PACAP, not ADM2.	Cola et al., eLife 2024; Lorenzen et al., Sci Adv 2019
Plasma cell ACTR2 -> Myeloid ADRB2	ACTR2 and ADRB2 do not directly interact. ACTR2 is a core component of Arp2/3 complext involved in intracellular cytoskeletal remodeling. ADRB2 is a surface GPCR that binds extracellular catecholamines to trigger intracellular signaling cascades.	Sharma & Farrar, Semin Immunopath 2020; Zheng et al., Medicine 2022
Plasma Cell S100A4 -> CD8+ T ERBB3	Note: Intracellular. S100A4 binds to ERBB3 to promote Ras-MAPK and Akt survival signaling in neuronal cells. There is no specific evidence on this interaction in plasma cells, but it likely has a similar pro-survival function.	Pankratova et al., Theranostics 2018
Plasma cell S100A4 -> Treg ERBB3
CD8+ T TGS1 -> NK RXRA	Note: Intracellular. TGS1 is involved in post-transcriptional modification of small nuclear RNAs. RXRA is a nucelar receptor that regulates gene transcription in response to retinoids and other ligands.	Chen et al., Cell Rep 2020; Dawson & Xia, BBA 2011
B SEMA3E -> NK NRP1	SEMA3E binds to PLXND1 in an NRP1-independent manner.	Mishide & Kumanogoh, Nat Rev Rheum 2018
Treg CSF1 -> Treg SIRPA	Though CSF1/CSF1R and CD47/SIRPA interactions are frequently mentioned together in the context of macrophage function, there is no evidence to suggest that CSF1 actually interacts with SIRPA directly.	Sauter et al., AJPGI 2016; Bian et al., Nat Com 2021
B SPARC -> CD8+ T FGFR1	Note: Intracellular. SPARC inhibits FGFR1 signaling by blocking downstream pathways to suppress proliferation and promote differentiation in various cell types.	Motamed et al., J Cell Biochem 2003
B ARPC5 -> B LRP2	ARPC5 is a subunit of the Arp2/3 complex that is important for regulating actin cytoskeleton dynamics, cell migration, and morphology. LRP2 is an endocytic receptor primarily expressed on epithelial cells. It has no direct connection to actin nucleation machinery or Arp2/3 complex components.	Nunes-Santos et al., Nat Commun 2023; Marzolo & Farfan, Biol Res 2011
CD4+ T ARPC5 -> Treg LRP2
Treg IL11RA -> Plasma cell CD40	IL11RA is the IL11 receptor and is not known to interact with CD40 between two different cells, though their pathways may have some crosstalk indirectly.	Curti et al., Blood 2001; Kawabe et al., Nagoya J Med Sci 2011
NK SPP1 -> Myeloid S1PR1	S1PR1 is a GPCR whose primary ligand is sphingosine-1-phosphate (S1P). Its activation is highly specific to S1P and related lipid molecules. SPP1 is a secreted phosphoprotein that interacts with integrins and CD44 receptors. There is no evidence supporting this interaction.	Yim et al., Immunol Rev 2022; Xiao et al., Front Immunol 2019
CD4+ T B2M -> Plasma cell CD3G
Treg IL23A -> Treg GP6	IL23A does not directly interact with GP6. IL23A primarily signals via IL23R in Tregs to promote Treg stability, activation, and suppressive function. GP6 is a glycoprotein that is primarily a collagen receptor.	Wight et al., Imm and Infl 2022; STRING (2 nodes, IL23A/GP6)
NK GNAI2 -> B CNR1	Note: Intracellular.
Treg CD200 -> NK CD200R1	Identical to NK CD200R1 -> Treg CD200
B HSPA8 -> B LRP2	Note: Indirect. HSPA8 is a molecular chaperone involved in endocytosis and antigen processing and presentation. LRP2 is an endocytic receptor. While these proteins are both key players in endocytosis and antigen presentation, they do not actually interact with each other.	Reddy Bonam et al., Cells 2019; Beenken et al., Cell 2023
Treg FABP5 -> Plasma cell RXRA	Note: Intracellular. FABP5 delivers fatty acids and lipid ligands to the nucleus. RXRA, when activated by fatty acid derivatives, modulates metabolism of target cells and in plasma cells may support antibody secretion.	Jin et al., Cancers 2023; Liu et al., JITC 2020; Niu et al., Sci Sig 2017
B MFNG -> Plasma cell NOTCH2	Note: Intracellular. MFNG modifies Notch receptors within the same cell to alter their interaction with specific ligands from neighboring cells.	Shimizu et al., JBC 2001; Brandstadter & Maillard, Open Biol 2019
CD8+ T ADM2 -> Myeloid ADRB3	ADM2 primarily signals through calcitonin or RAMP receptors. ADRB3 mediates response to catacholamines, not ADM2.	Feng et al., Int Imm 2023; Cola et al., eLife 2024
Myeloid SPTAN1 -> Plasma cell PTPRA	There is no evidence supporting PTPRA as a binding partner for SPTAN1, but even if there was, this interaction would have to be intracellular given the distribution of SPTAN1 in the cytoplasm and nucleus rather than on the cell surface.	Goodman et al., Exp Biol Med 2019
B GNAI2 -> CD4+ T CCR5	Note: Intracellular
Treg AIMP1 -> CD8+ T NTRK1	AIMP1 and NTRK1 are not linked as binding pairs experimentally. BioGRID, UniProt, and NCBI all do not list this pair as interacting. NTRK1 binds neurotrophins, and AIMP1 has varied roles in immune modulation and angiogenesis.	NTRK1, BioGRID; AIMP1, UniProt
Plasma cell HLA-B -> CD8+ T CANX	Note: Intracellular. CANX is an ER chaperone protein that assists in the folding of newly synthesized glycoproteins, including MHC-I heavy chains. However, it is not expressed on the cell surface for an intercellular interaction.	Diedrich et al., J Immunol 2001
CD4+ T SEMA5A -> Treg PLXNA3	SEMA5A binds to PLXNA1 and PLXNA2, but not PLXNA3.	Duan et al., eLife 2014
NK SEMA5A -> CD8+ T PLXNA3
CD4+ T IL15RA -> CD8+ T AXL	Note: Intracellular. The only paper describing this interaction explicitly has since been retracted. AXL and IL15RA form a complex on the same cell membrane to improve and facilitate IL15 signaling.	RETRACTED: Budagian et al., EMBO J 2005
CD4+ T IL15RA -> Myeloid AXL
Plasma cell CALM1 -> B PTPRA	Note: Intracellular.
CD8+ T FGF13 -> Treg FGFR1	FGF13 is an FGF homologous factor, an intracellular protein that is not secreted and does not act as an extracellular ligand for FGFRs.	Rivas & Uribe, Differentiation 2025
CD8+ T LTB -> Treg CD40	LTB signals through LTBR. Characteristic CD40 ligands include CD40L. Search results discuss LTB4-BLT1 axis, but LTB4 is a lipid chemoattractant that is distinct from LTB.	Sharma et al., J Immunol 2014
CD8+ T LRPAP1 -> B LRP2	Note: Intracellular. LRPAP1 is an intracellular chaperone for multiple LDL receptor family members, including LRP1 and LRP2.	Van Leuven et al., Genomics 1998
CD4+ T CUBN -> B LRP2	Note: Intracellular. CUBN is a key endocytic receptor involved in the absorption of B12 and other filtered proteins. Together with LRP2, it can mediate endocytic uptake of a variety of ligands.	Long et al., Am J Physiol Renal Physiol 2021; Christensen et al., Nephrol Dial Trans 2013
Plasma cell GDNF -> Myeloid EDNRB	This interaction is primarily relevant in development. No effects related to EDNRB have been observed with addition of exogenous GDNF in vitro.	Poltavski et al., eLife 2024; Vargas-Leal et al., J Immunol 2005
Treg CALM1 -> Myeloid PDE1A	Note: Intracellular.
Myeloid GNAI2 -> Treg CAV1	Note: Intracellular.
Plasma cell GNAI2 -> CD4+ T CXCR3	Note: Intracellular.
CD4+ T GHRL -> CD8+ T TBXA2R	GHRL acts through GHSR, and the ligands for TBXA2R include thromboxane A2. There is no evidence to support functional interaction between these two.	Dixit et al., J Clin Invest 2004; Doo Shin et al., JACI 2003
Plasma cell CD200R1 -> B CD200	Numerically identical to B CD200 -> Plasma cell CD200R1.
CD4+ T LEP -> B LRP2	LEP (leptin) signals through its dedicated leptin receptor (LEPR). LRP2 mediates endocytosis of various proteins and vitamins, but there isn't evidence that it functionally interacts with leptin.	Papathanassoglou et al., J Immunol 2006
CD8+ T APP -> Treg LRP10	Note: Intracellular. LRP10 binds to the ectodomain of APP to affect its trafficking and processing. This can alter APP surface expression and proteolytic cleavage, though it has been most well studied in neurons.	Brodeur et al., Mol Neurodegener 2012
Myeloid CP -> Treg SLC40A1	Note: Intracellular. CP is a copper-containing plasma protein that plays important roles in iron metabolism. Its mRNA expression is induced by IFNy. SLC40A1 is the only known cellular iron exported. CP oxidizes Fe2+ to Fe3+, which is required for efficient export.	Mazumder et al., Mol Cell 2005
NK IL10 -> NK CD27	Though IL10 supports survival and expansion of CD27+ NK cells, this interaction is mediated through IL10R signaling, not direct interaction with CD27.	Stacey et al., J Immunol 2012
Myeloid BMP7 -> NK ENG	BMP7 doesn't signal through ENG, but rather through BMP specific receptors.	Robson et al., Cancer Res 2015
CD8+ T IL24 -> B NOTCH2	There is no evidence supporting direct binding to or regulation of NOTCH2 by IL24, though there may be some indirect roles via influencing of inflammatory cues.	Zhong et al., Int J Mol Sci 2022; Garis & Garrett-Sinha, Front Immunol 2021
CD4+ T TNFSF10 -> Plasma cell CCR6	TNFSF10 (TRAIL) signals through death receptors, not chemokine receptors like CCR6. CCR6 reacts to CCL20, not TRAIL or other TNF family ligands.	Sonar & Lal, Front Immunol 2015
CD8+ T BMP8B -> Plasma cell PLAUR	BMP8B interacts through BMP receptors. PLAUR regulates cell adhesion and movement, but does not interact with BMPs.	Saadey et al., J Immunol 2023; Wang et al., PLOS One 2022
CD8+ T ARPC5 -> NK LRP2	ARPC5 is a cytoskeletal regulator within the cell, not a secreted ligand. Additionally, LRP2 does not recognize or bind ARPC5.	Huang et al., Front Immunol 2022
Myeloid FADD -> CD4+ T ABCA1	Note: Intracellular. FADD is an adaptor protein for death receptor-mediated apoptosis, necroptosis, and inflammatory signaling. ABCA1 is a membrane transporter important for cholesterol efflux and lipid homeostasis.	Tourneur & Chiocchia, Trends Imm 2010; He et al., Resp Res 2020
Myeloid PTGS2 -> Plasma cell CAV1	PTGS2 catalyzes the conversion of arachidonic acid to prostaglandins. CAV1 is a scaffolding protein involved in signal transduction and membrane trafficking but is not estabilished as a direct binding parter for PTGS2 or its prostaglandin products.	Obermajer et al., Blood 2011; Wosniaki et al., Front Oncol 2025
Treg KNG1 -> B ITGB2	KNG1 is not known to interact with ITGB2 on B cells. KNG1 is not documented as a direct signaling or adhesion partner for ITGB2.
Treg KNG1 -> NK PLAUR
Plasma cell BMP8A -> Plasma cell TGFBR1
