# Supplementary material for: Uncovering Cellular Interactome Drivers of Immune Checkpoint Inhibitor Response in Advanced Melanoma Patients
Source: Cell Mol Bioeng. 2025 Sep 8;18(5):519–41. doi: 10.1007/s12195-025-00857-y (PMC12579638; doi:10.1007/s12195-025-00857-y)
Supplement: Supplementary file 4 — Supplementary file4 (CSV 0 kb) [file 12195_2025_857_MOESM4_ESM.csv]

Ligand	Receptor	Receptor Complex If Applicable
ADAM28	ITGA4
APP	RPSA
ARF6	SMAP1
BTLA	TNFRSF14
CALR	ITGAV
CCL3L1	CCR5
CD58	CD2
CLEC2D	KLRB1
COPA	CD74
ENTPD1	ADORA2B
ENTPD1	ADORA2A
F11R	ITGAL	ITGB2
FABP5	RXRA
GPI	AMFR
HLA-A	LILRA1
HLA-C	CD8A
HLA-DRB1	LAG3
HLA-F	LILRB1
HLA-G	KLRD1
ICAM1	SPN
ICAM1	ITGAL	ITGB2
ICAM4	ITGA4
IL18	IL18BP
LGALS3	LAG3
LGALS9	PTPRC
LRPAP1	SORL1
LTB	TNFRSF1A
MICB	HCST	KLRK1
MIF	TNFRSF14
MIF	CD74	CXCR4
MMP9	CD44
SEMA4D	CD72
TIMP2	ITGB1
TNF	TRADD
TNFSF10	TNFRSF10B
TNFSF9	TNFRSF9
TNFSF9	HLA-DPA1
TNFSF9	TRAF2
VEGFA	ITGB1
VEGFA	CD44
VIM	CD44
