# Supplementary material for: Uncovering Cellular Interactome Drivers of Immune Checkpoint Inhibitor Response in Advanced Melanoma Patients
Source: Cell Mol Bioeng. 2025 Sep 8;18(5):519–41. doi: 10.1007/s12195-025-00857-y (PMC12579638; doi:10.1007/s12195-025-00857-y)
Supplement: Supplementary file 5 — Supplementary file5 (XLSX 69 kb) [file 12195_2025_857_MOESM5_ESM.xlsx]

## Sheet: PreRvsNR
Interaction:	Higher in:	Category	Function	Sources
CD4+ T HLA-G -> NK KLRD1	R	Immune Suppression	Suppresses NK cell activity. HLA-G expressing Tregs are present in multiple inflammatory sites. B2M is part of the MHC-I complex, and engagement with KLRD1 then suppresses activation via ITIMS. As a note, responders to anti-LAG3 + anti-PD-1 were previously found to have disrupted Treg-NK signaling post therapy.	Ho et al., 2020; Feger et al., 2007
NKT HLA-C -> pDC LILRB1	NR	MHC	LILRB1 binding to MHC-I complexes results in inhibition of pDC activity though phosphatase-dependent downstream signaling.	Deng et al., Antib Ther 2021; Zeller et al., Front Immunol 2023
NKT HLA-DRB1 -> Treg LAG3	R	Immune Suppression	Both HLA-DRB1 and HLA-DPA1 are components of MHC-II. When MHC-II interacts with LAG3, it inhibits cytotoxic and effector activity of CD8+ T cells and pushes them towards exhaustion.	Mariuzza et al., J Biol Chem 2024; Lichtenegger et al., Front Immunol 2018; Souri et al., Cancers 2021
pDC LTB -> Treg TNFRSF1A	R	Apoptotic	LTB can bind to and activate TNFRSF1A when in complex with two LTA subunits. This interaction initiates TNFR1 signaling, which leads to cell death and activation of NFkB pathways.	Sacca et al., J Immunol 1998; Kucka et al., Cell Death Dis 2021
pDC HLA-DRB5 -> pDC CD4	NR	MHC	Though HLA-DRB5 (and other MHC-II molecules) aren't typically expressed on CD8+ T cells, there is some evidence to suggest that they may express it in the context of melanoma. It is unclear what function this interaction may have between these cell types, but HLA-DR expression in melanoma, especially on CD8+ T cells, has been observed.	Amrane et al., Front Immunol 2024; Yan et al., Front Immunol 2021; Galletti et al., Nat Imm 2020
Myeloid THBS1 -> CD4+ T SDC4	NR	Immune Suppression	THBS1 binding to SDC4 on CD4+ T cells is an immunosuppressive interaction which reduces TCR activation, IL2 and IFNy secretion, and cytotoxic activity. On CD8+ T cells, this interaction also upregulates immune checkpoints like CTLA-4. THBS1+ myeloid cells have generally been shown to inhibit CD8+ T cell cytotoxicity and promote exhaustion and also polarize CD4+ T cells towards immunosuppressive s…	Omatsu et al., Nat Commun 2023; Jayachandran et al., Oncotarget 2014; Kaur et al., Int J Mol Sci 2021
CD8+ T LRPAP1 -> CD8+ T SORL1	R	Other / Mixed	Note: Intracellular. LRPAP1 is a molecular chaperone for LDL receptor family members, including SORL1. It binds them in the ER and Golgi to promote trafficking.	Spoelgen et al., Neuroscience 2010; Schmidt et al., Cell Mol Life Sci 2016
Plasma Cell ICAM4 -> CD8+ T ITGA4	R	Adhesion	ICAM4 interacts with the a4B1 integrin complex (VLA-4). This adhesion interaction occuring between plasma cells and CD8+ T cells likely promotes stable intercellular contacts and facilitates localized immune interactions. Additionally, ITGA4 expression on CD8+ T cells is associated with increased cytolytic potential and greater tumor infiltration.	Nurzat et al., Front Oncol 2021; Qian et al., Cell 1994; Fu et al., Front Oncol 2024
NKT ICAM1 -> Treg SPN	R	Adhesion	Interaction between ICAM1 and SPN facilitates stable cell-cell adhesion and immune synapse formation. Prolonging contacts between NKT cells and Tregs may promote suppressive functions of Tregs on NKT cells. However, depending on the state and type of NKT cell, there may be the opposite effect, as tytpe I NKT cells can suppress Treg-mediated immunosuppression.	Terabe & Berzofsky, Can Imm Imm 2014; Qiu et al., Front Oncol 2022; Reina & Espel, Cancers 2017
NKT LGALS9 -> CD4+ T PTPRC	R	Immune Suppression	Though most research on Gal9 focuses on its interaction with TIM3, Gal9 binding to CD45 can also contribute to immune modulation by altering T cell activation, proliferation, and cytokine production. High Gal9 expression, especially in plasma, is associated with poor survival in melanoma, even though its expression is linked to improved prognosis in other solid tumors.	So et al., PLOS One 2025; Enninga et al., Melanoma Res 2016; Holderried et al., Clin Epi 2019; Lv et al., Genes Dis 2022
CD8+ T SEMA4D -> NKT CD72	R	Immune Suppression	Binding of SEMA4D to CD72 disrupts inhibitory signaling by CD72 to promote activation of the receiving cell. In NKT cells, this interaction likely enhances NKT cell activation, proliferation, and cytokine production.	Zeng et al., Front Oncol 2023; Suzuki et al., Nat Imm 2007; Xie et al., Front Imm 2020
NK HLA-F -> Plasma cell LILRB1	R	Immune Suppression	HLA-F is a non-classical ligand for LILRB1 with lower affinity than HLA-G, but still functional. On binding, LILRB1 ITIMs recruit SHP1, resulting in suppression of activating signals in the receiving cell. This MHCI/LILRB1 axis has been proposed as an innate immune checkpoint in cancer. In plasma cells, this could reduce antibody secretion or cell proliferation in addition to general activation s…	Hu et al., Front Immunol 2024; Deng et al., Antib Ther 2021; Redondo-Garcia et al., Front Immunol 2023;
NK COPA -> NK CD74	R	MHC	COPA is an intracellular chaperone that is responsible for retrograde vesicular trafficking from the Golgi to the ER. CD74 is a chaperone for MHC-II molecules and facilitates assembly in the endosomal/lysosomal pathway; it may also play a role in surface signaling. While they could theoretically interact within the same cell, there is no evidence to support intercellular interactions.	Watkin et al., Nat Genet. 2015; Su et al., Inflam Res 2017
Plasma Cell HLA-C -> CD8+ T CD8A	R	MHC	Antigen presentation by plasma cells to CD8+ T cells facilitates antigen-specific recogniziton and cytotoxicity against the plasma cell. Killing of tumor-reactive plasma cells could be detrimental to overal anti-tumor activity. However, plasma cell infiltration has been correlated with negative prognostic features, possibly due to immunosuppressive IgA production, in which case T cell mediated ki…	Strittmatter-Keller et al., PLoS One 2018; Savage Int J Imm Imm 2019; Li et al., Nat Comm 2025; Verma & Kumar, Front Immunol 2020
Plasma Cell VIM -> Plasma Cell CD44	R	Adhesion	Binding of VIM to CD44 modulates cell adhesion, migration, and trafficking. This interaction may be improving the stability of immune synapses, thus increasing the efficiency of other signals. However, extracellular vimentin binding to CD44 can also upregulate immune checkpoints like PD-L1 to dampen immune responses.	van Loon et al., BB Can 2023; van Beijnum et al., Nat Com 2022
CD8+ T TNFSF9 -> NKT TNFRSF9	R	Immune Activation	This costimulatory interaction (4-1BBL/4-1BB) enhances downstream NKT cell proliferation, survival, and effector function. This in turn can increase cytokine production and cytotoxic activity to amplify anti-tumor responses. High TNFRSF9 expression on CD8+ T cells has been associated with exhaustion but also better responses to immunotherapy in RCC.	Vinay & Kwon, BMB Rep 2014; Ugolini & Nuti, Cancers 2021; Li et al., Oncoimmunology 2020
Myeloid IL18 -> NKT IL18BP	R	Immune Suppression	IL18BP is a soluble form of the IL18 receptor that binds to IL18 with higher affinity than the receptor itself, thereby reducing IL18 signaling. This inhibits downstream signaling that is ordinarily acitvated by IL18, including IFNy production, NFkB activation, and cytotoxic responses. Since IL18BP is secreted, this would affect all cells in the local area, not just the NKT cells.	Zhou et al., Nature 2020; Vidal-Vanaclocha et al., PNAS 2000
CD4+ T APP -> CD4+ T RPSA	R	Other / Mixed	Note: Intracellular. RPSA promotes accumulation of APP in early endosomes in alzheimer's disease. Though there hasn't been specific study of this association in CD4+ T cells or melanoma, it is possible that this interaction is somehow affecting protein trafficking.	Limone et al., BBA Mol Dis 2025
NK MIF -> Treg TNFRSF14	R	Immune Suppression	MIF deficiency leads to fewer tumor associated Tregs and reduced tumor growth. Elevated MIF is also associated with stronger suppression of T cell proliferation in the TME, though this effect hasn't been shown to be directly due to the TNFRSF14 interaction. TNFRSF14 engagment by other ligands is known to increase Treg proliferation and survival through activaton of the NF-kB pathway.	Vasanthakumar et al., Cell Rep 2017; di Ricco et al., EJI 2020; Choi et al., J Immunol 2013
NKT FABP5 -> NKT RXRA	R	Immune Activation	Note: Intracellular. FABP5 and RXRA are involved in the transduction of signals in response to lipid-derived ligands. FABP5 binds fatty acids and transports them to the nucleus where it delivers its ligands to nuclear receptors. RXRA forms heterodimers with these receptors, which when activated binds to DNA response elements to regulate genes involved in cell survival, proliferation, and metaboli…	Schug et al., Cell 2008; Xu et al., Front Cell Dev Biol 2022; Tiwary et al., Front Immunol 2019
NK TNFSF9 -> B HLA-DPA1	R	MHC	While this interaction has been identified by co-expression and affinity capture, its functional consequences are unclear. Given what is knkown, it is possible that this interaction could influence B cell activation or antigen presentation capacity, or could be part of a larger complex at the immune synapse.	Liu et al., Front Immunol 2022; BioGRID - HLA-DPA1 - TNFSF9 Interaction
NK LTA -> Treg RIPK1	NR	Immune Suppression	LTA (TNFb) interacts with TNFR1, which then recruits RIPK1 to promote survival via the NFkB pathway.	Smith et al., Embo Mol Med 2020; Yatim et al., Science 2015; Luan et al., Autophagy 2015; Hartman, Int J Mol Sci 2020
CD4+ T ENTPD1 -> Myeloid ADORA2B	R	Immune Suppression	Not a traditional ligand receptor interaction, but ENTPD1 hydrolyzes extracellular ATP to AMP which is then converted to adenosine by CD73. Adenosine can then act on ADORA2B receptors located on other cells in the vicinity. In myeloid cells, ADORA2B signaling leads to increased cAMP, shifting the cell towards an immunosuppressive phenotype with increased TNF and IL12 and increased IL10 and VEGF.	Feng et al., Neoplasia 2011; Strickland et al., Front Immunol 2023; Cekic, COPH 2020
CD4+ T F11R -> Treg ITGAL/ITGB2	R	Adhesion	F11R interacts with ITGAL/ITGB2 (LFA-1) to mediate cell-cell adhesion. Between CD4+ T cells and Tregs, this likely serves to improve the formation and stability of immune synapses, increasing the efficiency of Treg-mediated immunosuppression.	Czubak-Prowizor et al., Mol Cell Biochem 2021; Verma & Kelleher, J Immunol 2017
Treg LGALS3 -> CD8+ T LAG3	R	Immune Suppression	The galectin-3/LAG3 interaction is a known immunosuppressive interaction that has been directly targeted by other immunotherapies. LAG3 is upregulated on exhausted CD8 T cells, and its engagement contributes to suppression of CD8 T cell activity and increased exhaustion.	Huo et al., Front. Immunol. 2022; Wiecken et al., OncoImmunology 2024; Yakuboich et al., npj Sys Bio 2023; Graydon et al., Front Immunol 2021; Andrews et al., Clin Cancer Res 2022
NK THBS1 -> pDC SCARB1	NR	Immune Suppression	THBS1 - SCARB1 interactions promote THBS1-mediated signaling pathways that are involved in cholesterol transport and TGFb signaling. In melanoma, high THBS1 expression has been linked with invasion, drug resistance, and EMT. While there isn't information on SCARB1 on pDCs, the downstream activation of TGFB signaling would inhibit NK cell cytotoxicity. Control of cholesterol metabolism in pDCs als…	Katsuki et al., bioRxiv 2023; Jayachandran et al., Oncotarget 2014; Lee et al., Cancers 2021
Plasma Cell TIMP2 -> B ITGB1	R	Adhesion	TIMP2 binds to the a3b1 integrin complex to increase NFkB pathway activation, promoting survival and reducing TNF-induced apoptosis. These effects are most often observed in melanoma cells themselves, but in B cells and plasma cells, similar pro-survival signaling would be expected, in addition to stabilizing cell-cell contacts.	Griss et al., Nat Commun 2019; Sun & Stetler-Stevenson, J Mol Sig 2009
Myeloid AGRN -> NK ITGB1	NR	Adhesion	AGRN binds to the avb1 integrin complex to influence cell-cell adhesion and cytoskeletal organization, and may have roles in cell migration and differentiation. Between these cells, it likely promotes adhesion between myeloid cells and NK cells, potentially modulating NK cell retention or activation via TGFB signaling.	Ritsma et al., PLoS One 2017; Martin & Sanes, Development 1997
pDC GPI -> NK AMFR	R	Chemotaxis	GPI (also known as AMF) is secreted, and when bound to AMFR can promote cell migration and motility of the receiving Tregs. In addition to migration, AMF/AMFR contributes to higher metabolic turnover of glucose, which could affect Treg cell function and survival, especially in the nutrient sparse TME.	Nakajima & Raz, J Bone Oncol 2020; Fu et al., Cell Death Differ 2011
NK BTLA -> CD4+ T TNFRSF14	R	Apoptotic	This interaction transmits inhibitory signals into the BTLA expressing cell, reducing its activation and proliferation.	Carreras et al., J Clin Exp Hematop 2019; Battin et al., Front Immunol 2022
Treg CLEC2D -> NK KLRB1	R	Immune Suppression	This interaction inhibits NK cell activity and is a recognized pathway for immune evasion in the TME. This interaction is also positively correlated with other immune checkpoint molecules and expression of CLEC2D and KLRB1 are associated with favorable outcomes in some cancers. Expression of CLEC2D hasn't been previously noted on CD4+ T cells, but it's possible for this interaction to occur theor…	Braud et al., Oncoimmunology 2018; Li et al., Medicine 2024; Liu et al., Sci Rep 2024
CD4+ T MICB -> CD8+ T HCST/KLRK1	R	Immune Activation	MICB binds to KLRK1, with HCST serving as an adaptor protein enabling KLRK1 surface expression and signal transduction. This interaction can enhance the activation and cytotoxic function of CD8+ T cells. When MICB is expressed on CD4+ T cells, this could lead to a reduction or modulation of CD4+ T cells by CD8+ T cells.	Wensveen et al., Front Immunol 2018; Siemaszko et al., Cells 2021; Liu et al., Am J Cancer Res 2019
NK TNFSF10 -> pDC TNFRSF10B	R	Apoptotic	TNFSF10 (TRAIL) triggers apoptosis in the target cell by binding to TNFRSF10B (DR5). This interaction likely represents NK-mediated killing of pDCs.	Montinaro & Walczak, Cell Death Diff 2023; Qiao et al., Front Pharm 2025; van der Sloot et al., PNAS 2006
pDC HLA-DQA2 -> Myeloid CD4	NR	MHC	While this is not a common interaction, it is possible, especially in tumors. HLA-DQA1 can be expressed on CD8+ T cells under certain conditions, and if expressed, may allow CD8+ T cells to act as atypical APCs.	Gutierrez-Arcelus et al., Nat Genet 2020
CD4+ T TNFSF9 -> Plasma Cell HLA-DPA1	R	MHC	While this interaction has been identified by co-expression and affinity capture, its functional consequences are unclear. Given what is known, it is possible that this interaction could influence B cell activation or antigen presentation capacity, or could be part of a larger complex at the immune synapse.	Liu et al., Front Immunol 2022; BioGRID - HLA-DPA1 - TNFSF9 Interaction
NK HLA-A -> pDC LILRA1	R	MHC	LILRA1 binds preferentially to B2M free forms of MHC-I, including HLA-C on its own. Engagement of LILRA1 leads to activation of the receiving cell, in this case pDCs.	Redondo-Garcia et al., Front Immunol 2023; Yamazaki et al., J Biol Chem 2020
Treg HLA-G -> NK KLRD1	R	Immune Suppression	Suppresses NK cell activity. HLA-G expressing Tregs are present in multiple inflammatory sites. B2M is part of the MHC-I complex, and engagement with KLRD1 then suppresses activation via ITIMS. As a note, responders to anti-LAG3 + anti-PD-1 were previously found to have disrupted Treg-NK signaling post therapy.	Ho et al., 2020; Feger et al., 2007
NK FASLG -> B TNFRSF10B	R	Apoptotic	Similar to the canonical FASLG-FAS pathway, FASLG binding to TNFRSF10B can induce apoptosis in the target cell.	Jeong et al., eLife 2021
NK MMP9 -> Treg CD44	R	Adhesion	CD44 is responsible for anchoring MMP9 to the cell surface, where it can then degrade ECM components to faccilitate cell migration. CD44 engagement on Tregs also promotes their survival, stability, and suppressive function.	Yu & Stamenkovic, Genes Dev 1999; Bollyky et al., J Immunol 2011
NKT B2M -> pDC LILRB1	NR	Immune Suppression	B2M-associated MHC-I molecules binding to LILRB1 deliver an inhibitory signal that can suppress activation, cytokine production, and maturation, potentially reducing pDC-mediated anti-tumor activity.	Barkal et al., Nat Immunol 2018; Abdallah et al., Front Immunol 2021
NK ADAM28 -> NK ITGA4	R	Adhesion	Binding of ADAM28 to ITGA4 promotes adhesion. Between two NK cells, this likely supports formation of NK cell clusters and posititioning, though it could also indicate NK cell adhesion to ECM. Overall, this affects the trafficking and positioning of the NK cells.	McGinn et al., CBI 2013; Hegewisch-Solloa et al., J Immunol 2022
CD4+ T ENTPD1 -> CD4+ T ADORA2A	R	Immune Suppression	Not a traditional ligand receptor interaction, but ENTPD1 hydrolyzes extracellular ATP to AMP which is then converted to adenosine by CD73. Adenosine can then act on ADORA2A receptors located on other cells in the vicinity. In CD4+ T cells, this signaling promotes immunosuppressive phenotypes and suppression of anti-tumor responses.	Fong et al., Cancer Discov 2020; Ni et al., Front Genet 2021
Treg ARF6 -> Treg SMAP1	R	Immune Suppression	Note: Intracellular. SMAP1 is an ARF6-specific GTPase-activating protein. It promotes conversion of ARF6 from the active GTP bound form to the inactive GDP bound state. There is no direct evidence specifically describing this interaction in Tregs. The Arf pathway, including ARF6 plays a role in T cell survival, activation, and differentiation, though ARF6 deficiency alone does not impair Treg dif…	Tanabe et al., Cancer Sci 2006; Harms et al., Cancer Gene Ther 2023; Sumiyoshi et al., J Immunol 2021
CD8+ T CALR -> NK ITGAV	R	Adhesion	CALR binds to ITGAV containing integrins to serve as an eat me signal, traditionally for phagocytes. The functional consequences on NK cells are less well known, but adhesion of NK cells to CD8+ T cells could similarly enhance stability of immune synapses. CALR can also serve as an activating ligand for NK cells, though this is more clearly shown via NKp46 instead of ITGAV.	Castellanos & Genereux, Sig Tran Tar Ther 2023; Wu et al., Front Genet 2020
Treg TNFSF9 -> Treg TRAF2	R	Immune Suppression	TNFSF9 indirectly interacts with TRAF2 by binding to TNFRSF9, which then recruits TRAF2 to transduct signals downstream. This interaction activates NFkB pathways to promote cell survival, proliferation, and cytokine production.	Albini et al., Cell Death Dis 2025; Shi & Sun, Front Immunol 2018
pDC TNF -> CD4+ T TRADD	R	Chemotaxis	TNF binds to TNFR1, which then recruits TRADD to allow downstream signal transduction. TRADD then recruits either TRAF2 to promote survival, or FADD to initiate apoptosis.	Hsu et al., Cell 1996
Plasma cell VEGFA -> B ITGB1	R	Adhesion	VEGFA doesn't bind directly to ITGB1 or CD44, but ITGB1 and CD44 both enhance VEGFA signaling via VEGFR2. In other cells, this amplifies angiogenic signaling. In B cells, this promotes formation of new lymphatic and blood vessels. It also may suppress aspects of the adaptive immune response by reducing antigen-specific antibody production and proinflammatory cytokine release.	Aman & Margadant, Circ Res 2023; Tremmel et al., Blood 2009; Shrestha et al., J Immunol 2010
Plasma cell VEGFA -> B CD44	R	Adhesion
Treg CD58 -> Treg CD2	R	Immune Suppression	CD58 signaling with CD2 in Tregs is a key mediator of their immunosuppressive function. It promotes IL10 secretion, sustained survival of Tregs, and sustained contact with APCs and effector T cells.	Zhang et al., Front Immunol 2021; Kashiwakura et al., Immunology 2013
NK HLA-F -> NK LILRB1	R	Immune Suppression	B2M-associated MHC-I molecules binding to LILRB1 deliver an inhibitory signal that can suppress activation, cytokine production, and maturation, potentially reducing NK-mediated anti-tumor activity.	Barkal et al., Nat Immunol 2018; Abdallah et al., Front Immunol 2021
Plasma cell ICAM1 -> Treg ITGAL/ITGB2	R	Adhesion	ICAM1 interacts with ITGAL/ITGB2 (LFA-1) to facilitate cell-cell adhesions and immune synapse formation. Between plasma cells and tregs, this interaction would help to facilitate Treg-mediated suppression both through strengthed adhesion as well as upregulation of IL2RA.	Liu et al., iScience 2023; Verma & Kelleher., J Immunol 2017; Walling & Kim, Front Immunol 2018
Treg CD40LG -> NK TRAF3	NR	Immune Suppression	CD40LG binds to CD40, which then recruits TRAF3 to transmit downstream signaling. In NK cells, these downstream signals would inhibit NFkB and MAPK pathway activation. It would also promote the transition to IL15 responsiveness, important for maturation and survival. Overall, it would prevent excessive activation, but promote maturation.	Shi & Sun, Front Immunol 2018; Lin et al., Dis Markers 2023; Yi et al., JEM 2013
pDC MIF -> NKT CD74/CXCR4	R	Chemotaxis	CD74 and CXCR4 form a heteromeric receptor complex that is the primary functional receptor for MIF. Binding triggers receptor internalization and downstream signaling, including ERK and JNK activation. This drives Treg chemotaxis towards the source of MIF and downregulates IL-2 production. Blocking this signaling enhances CD8+ T cell activity and reduces tumor growth.	Choi et al., J Immunol 2012; Bonnin et al., Nat Com 2024; Fey et al., Cancers 2024; Lourenco et al., J Immunol 2015
NKT CCL3L1 -> CD8+ T CCR5	R	Chemotaxis	CCL3L1 binds CCR5 to promote directed migration of CD8+ T cells towards sites of inflammation or infection. Signaling also helps to maximize CD8+ T cell activation and improves the efficiency of contacts between CD8+ T cells and APCs as well as sustaining cytokine production and cytotoxic activity.	Crawford et al., PLoS Pathog 2011; Gornalusse et al., PNAS 2015; Askew et al., J Immunol 2016

## Sheet: NRPrevsPost
Interaction: Lasso = yellow, keep top 5	Higher in	Category	Function	Sources
CD4+ T GNAI2 -> CD4+ T CXCR3	Post	Chemotaxis	Note: Intracellular. GNAI2 is a G protein alpha subunit that mediates intracellular signaling for G proteins, including CXCR3. In Tregs, GNAI2 transduction of CXCR3 signaling (which still requires ligand engagement of CXCL9-11) promotes directed migration of Tregs and CD4+ T cells to sites of inflammation or tumors, contributing to accumulation in the tumor.	Moreno Ayala et al., Immunity 2023; Kendirli et al., Nat Neurosci 2023
Myeloid C3 -> CD8+ T ITGAX	Post	Other (Complement)	C3 is converted to C3b during complement activation. C3b then binds to ITGAX and ITGB2 (aka CR4) to enable phagocytosis of pathogens or cellular debris opsonized with iC3b. It also triggers downstream signaling pathways in the ITGAX-expressing cell that modulate activation, migration, and inflammatory responses.	Merle et al., Br J Pharm 2020; Chen et al., PNAS 2012
CD4+ T CD200 -> Treg CD200R1	Post	Immune Suppression	Interaction between CD200 and CD200R1 facilitates the infiltration and accumulation of Tregs within tumors. It is most well documented via conditioning dendritic cells to promote Treg induction, but direct regulation can occur. This promotes Treg differentiation, expansion, and immunosuppressive function.	Gorczynski, ISRN 2012; Huang et al., Med Sci Monit 2019; Nip et al., Biomedicines 2023
CD4+ T GNAS -> CD4+ T TSHR	Post	Immune Suppression	Note: Intracellular. GNAS is a G-protein subunit that transduces signal from TSHR in response to thyroid stimulating hormone (TSH). Downstream, this results in cAMP/PKA signaling that generally suppresses TCR-mediated activation and proliferation. This dampens activation and may favor Treg differentiation. TSHR signaling has been shown to promote immune evasion in tumors.	Wu et al., J Immunother Cancer 2022; Zeng et al., Cancer Commun 2024; Boutin et al., Endocrinology 2016
Treg IL16 -> B CD9	Post	Chemotaxis	IL16 binds to CD9 to induce chemotaxis and activation in mast cells by activating the PI3K pathway. Marginal zone, B-1, plasma cells, and regulatory B cells all express CD9, while naïve and memory B cells typically have low or negligible CD9 expression. IL16 binding to CD9 on B cells, could induce chemotaxis and modulate activation or differentiation, including into more immunosuppressive plasma …	Zou et al., Front Immunol 2018; Brosseau et al., Front Immunol 2018; Won & Kearney, J Immunol 2002; Qi et al., Immunobiology 2006
Plasma cell HSPA4 -> Myeloid TLR4	Post	Immune Suppression	The SPA4 peptide derived from HSPA4 binds to the TLR4-MD2 complex on the cell surface to suppress TLR4-MyD88-NFkB signaling. This reduces production of inflammatory cytokines and chemokines. This could influence tumor-associated macrophage polarization to reduce anti-tumor activity.	Awasthi et al., Immunohorizons 2021; Yang et al., Aging 2024
CD4+ T ICAM3 -> CD8+ T ITGAL	Pre	Adhesion	ITGAL is the alpha chain of LFA-1. ICAM3 is a primary ligand for LFA-1 and is particularly important in the early stages of immune responses. This interaction mediates strong adhesion between T cells, facilitating stable cell-cell contacts and immune synapse formation.	Shen et al., J Cancer 2025; Lei et al., Sci Rep 2025
Myeloid ADAM15 -> Myeloid ITGA9	Pre	Adhesion	This interaction mediates cell-cell adhesion and migration. They may also trigger intracellular signaling cascades downstream, though specifics haven't been described in myeloid cells. This particular interaction was higher in mouse TAMs that were in direct contact with myelomas.	Lu et al., Toxins 2010; Akhmetzyanova et al., Blood Adv 2021
NKT CADM1 -> NKT CRTAM	Post	Adhesion	This interaction mediates cell-cell adhesion to promote stable intercellular contacts. Most literature focuses on stable contacts between NKT cells and APCs or target cells rather than between themselves. Those contacts provide the NKT cells with activating signals and mediate their cytotoxicity. Adhesion between two NKT cells could associate with high local NKT cell density, and could also indic…	Robertson et al., Front Immunol 2014; Slauenwhite & Johnston, Front Immunol 2015; Cortez et al., J Exp Med 2014
gdT TNF -> NK TNFRSF1A	Pre	Immune Activation	TNF binding to TNFRSF1A initiates either NFkB pathway, which promotes transcription of proinflammatory and anti-apoptotic genes, or the caspase cascade, which initiates apoptosis. Whether inflammation or apoptosis is the end result depends heavily on the balance of signaling molecules recruited to the receptor complex. In NK cells, TNFa binding to TNFRSF1A most often results in NFkB and c-Jun pat…	Sedger & McDermott, Cyto GF Rev 2014; Sedy et al., CSH Perspectives 2015; Sonar & Lal, Front Immunol 2015
Myeloid FN1 -> Myeloid ITGA9	Pre	Adhesion	This interaction facilitates cell-cell adhesion, which can help to recruit and retain macrophages in concentrated areas. Engagement of ITGA9 can also prompt downstream signaling pathways including FAK, MAPK, and NFkB to promote expression of pro-inflammatory and pro-angiogenic mediators like COX2, PGE2, and MMP9. This generally results in a more pro-tumor macrophage phenotype.	Bazigou et al., Dev Cell 2010; Nurzat et al., Front Oncol 2021; Xu et al., Front Immunol 2021
CD8+ T BAG6 -> CD8+ T NCR3	Pre	Immune Activation	BAG6-NCR3 is traditionally an NK cell activating interaction, though NCR3 is also found on some innate-like CD8+ T cells. The functional consequences within CD8+ T cells are less clear, but are likely to trigger cytotoxicity and cytokine production as it does in NK cells.	Chen & Flies, Nat Rev Immunol 2014; Barrow et al., Front Immunol 2019
CD4+ T IL16 -> Treg CD4	Pre	Chemotaxis	IL16 is a chemoattractant for CD4+ T cells and Tregs that facilitates the expression and induction of FOXP3+ Tregs from CD4+ precursors. Short-term IL16 exposure can make CD4+ T cells temporarily less responsive to antigenic stimulation, though it can also induce upregulation CD25 (IL2R), priming them for responsiveness and proliferation in the presence of IL2.	Lynch et al., J Immunol 2003; Skundric et al., J Neuroinfl 2015; McFadden et al., J Immunol 2007; Parada et al., J Immunol 1998
CD8+ T THBS1 -> Myeloid LRP1	Post	Adhesion	THBS1 is secreted and interacts with LRP1 to regulate cell adhesion and migration as well as inflammatory responses. THSB1-LRP1 interaction can signal the disassembly of focal adhesions, increasing migration. THBS1 promotes the expression of inflammatory mediators like IL1B and TNFa in other cell types, and may have similar roles in myeloid cells. LRP1 is also involved in endocytosis, such that w…	Kaur et al., Int J Mol Sci 2021; Isenberg & Roberts, AJP Cell Phys 2020; Murphy-Ullrich, Front Cell Dev Biol 2022
CD4+ T PRG4 -> Treg CD44	Pre	Immune Suppression	Binding of PRG4 to CD44 inhibits NFkB nuclear translocation to reduce the effects of proinflammatory cytokines in arthritis. Removal of sialic acid and O-glycans from PRG4 increases its affinity for CD44. By binding to CD44 on Tregs, PRG4 likely increases their suppressive function by stabilizing FOXP3, increasing production of IL10 and TGFB1, and enhancing Treg survival.	Bollyky et al., J Immunol 2009; Baaten et al., Front Immunol 2012; Iqbal et al., Sci Rep 2016; Al-Sharif et al., Arth Rheum 2015; Menon et al., Exp Eye Res 2022
Treg ICAM3 -> NK ITGAD/ITGB2	Pre	Adhesion	This interaction normally facilitates NK cell activity, but it also serves to stabilize cell-cell contacts. When this contact is between Tregs and NK cells, it may also improve the efficacy of Treg-mediated NK cell suppression.	Shannon & Mace, Front Immunol 2021; Lei et al., Sci Rep 2025
Treg B2M -> B LILRB2	Pre	Immune Suppression	LILRB2 binds to MHC-I molecules, but it has a preference for B2M-free isoforms, especially HLA-G. LILRB2 is an inhibitory receptor that dampens AKT and ERK signaling that would otherwise promote B cell activation.	De Louche & Roghanian, JCI Ins 2022; Cao et al., Onco Lett 2025
CD4+ T LAMA5 -> NK ITGA6/ITGB1	Pre	Adhesion	The a6B1 integrin binds to laminins containing the LAMA5 chain. Typically this is important for adhesion to basement membranes. Between CD4+ T cells and NK cells, this interaction would assist in cell-cell adhesion. Engagement of ITGB1-containing integrins can also activate multiple downstream pathways including FAK, PI3K/AKT, and MAPK/ERK.	Tsutsui et al., Nat Com 2021; Beguin et al., MCP 2020; Su et al., Cell Comm Sig 2024
CD4+ T SELPLG -> Treg SELL	Pre	Immune Suppression	The interaction between SELPLG and SELL facilitates immune cell trafficking and positioning within the tumor microenvironment. Blocking SELPLG interactions with selectins has been shown to enhance T cell responses. SELPLG deficiency leads to lower levels of expression of immune checkpoints.	Tinoco et al., Immunity 2015; DeRogatis et al., Front Immunol. 2021; Escopy & Chaikof, BVTH 2024; Wang & Sun, Pathol. Oncol. Res. 2022
CD4+ T SERPINE2 -> Myeloid LRP1	Pre	Chemotaxis	SERPINE2 is secreted and binds to LRP1 to mediate its endocytosis. This then activates intracellular signaling cascades including ERK1/2 and B-catenin that promote collagen production and cell migration.	Smirnova et al., Oncotarget 2016; Li et al., Int J Biol Sci 2022
Myeloid ADAM15 -> Myeloid ITGA9	Pre	Adhesion	ADAM15 binds to the ITGA9/ITGB1 heterodimer to regulate cell adhesion, migration, and signaling. Downstream, binding to the ITGA9/ITGB1 complex on myeloid cells would increase migration and inflammatory responses via FAK and Src family kinases.	Akhmetzyanova et al., Blood Adv 2021; Mostovich et al., Cell Adh Migr 2011
NKT TNFSF10 -> Treg TNFRSF10B	Post	Apoptotic	TNFSF10 (TRAIL) leads to apoptosis when it binds to TNFRSF10B (DR5) by initiating FADD recuritment, which then initiates the activation of caspases.	Schneider et al., Immunity 1997; Shlyakhtina et al., Cell Death Dis 2017
CD4+ T THBS1 -> CD8+ T CD47	Pre	Immune Suppression	THBS1 binds to CD47 to deliver inhibitory signals. In T cells, this suppresses proliferation and can promote the differentiation of Tregs. In macrophages, this signaling limits NFkB activation and reduces the release of pro-inflammatory cytokines.	Kaur & Roberts Sem Cell Dev Bio 2024; Rodriquez-Jimenez et al., Front Immunol 2019; Kale et al., Int J Mol Sci 2021
NK HLA-DRA -> CD8+ T CD4	Pre	MHC	HLA-DRA - CD4 interaction is most well documented between APCs and CD4+ T cells. However, HLA-DR+ NK cells have been identified as a distinct, functionally active subset that show increased proliferation, higher metabolic activity, and enhanced production of cytokines like IFNy. HLA-DR+ NK cells can present antigens to CD4+ T cells and induce their activation and presentation to drive Th1-like re…	Erokhina et al., JLB 2020; Kust et al., Front Immunol 2021; Kust et al., Int J Mol Sci 2024; Niehrs & Altfeld, Front Cell Infect Microbiol 2020
CD8+ T HLA-DRB1 -> CD4+ T CD4	Pre	MHC	CD8+ T cells can upregulate HLA-DRB1 in response to inflammatory cytokines like IFNa. When they do, they can present antigens to CD4+ T cells, potentially activating it, so long as the CD8+ T cell also expresses costimulatory molecules. Antigen presentation to CD4+ T cells happens after interacting with dendritic cells.	Barinov et al., PLOS One 2017; Osuna-Gomez et al., Cancers 2021; Wang et al., Front Immunol 2021; Miller et al., Ann Rheum Dis 2019
Myeloid AGRN -> Myeloid DAG1	Pre	Immune Activation	Agrin binding to DAG1 is most well studied in neural junctions and synaptogenesis, though AGRN and DAG1 are coexpressed in non-muscle tissues like the lung, kidney, and brain. In myeloid cells, agrin delivers survival signals. Blocking this interaction increases apoptosis. Additionally, DAG activation initiates downstream signaling cascades including ERK to support cell survival and proliferation…	Mazzon et al., Blood 2012; Mazzon et al., Blood 2011; Mazzon et al., Blood June 2012
pDC TNFSF10 -> Myeloid TNFRSF10B	Pre	Apoptotic	TNFSF10 (TRAIL) leads to apoptosis when it binds to TNFRSF10B (DR5) by initiating FADD recuritment, which then initiates the activation of caspases.	Schneider et al., Immunity 1997; Shlyakhtina et al., Cell Death Dis 2017
NK GRN -> gdT TNFRSF1B	Pre	Immune Suppression	GRN binds to TNFRSF1B (TNFR2) with higher affinity than TNFa, resulting in a reduction in TNFa signaling. In gdT cells, blocking this signaling pathway would result in a reduction in NFkB and AP1 transcription factor activity, subsequently reducing gdT cell proliferation and function.	Tang et al., Science 2011; Li et al., J Immunol 2013
NK MFGE8 -> Myeloid ITGB5	Post	Adhesion	MFGE8 binds to aVB5 integrin (ITGAV/ITGB5) to support cell adhesion and phagocytosis. Integrin siglaing may also promote anti-inflammatory or tolerogenic myeloid cell states which may contribute to immunosuppression.	Ellert-Miklaszewska et al., BioRxiv 2024; Verma et al., Front Cell Dev Biol 2021
B GRN -> NKT TNFRSF1B	Pre	Immune Suppression	GRN binds to TNFRSF1B (TNFR2) with higher affinity than TNFa, resulting in a reduction in TNFa signaling.	Tang et al., Science 2011
CD8 + T LGALS3 -> CD8+ T LAG3	Post	Immune Suppression	The galectin-3/LAG3 interaction is a known immunosuppressive interaction that has been directly targeted by other immunotherapies. LAG3 is upregulated on exhausted CD8 T cells, and its engagement contributes to suppression of CD8 T cell activity and increased exhaustion.	Huo et al., Front. Immunol. 2022; Wiecken et al., OncoImmunology 2024; Yakuboich et al., npj Sys Bio 2023; Graydon et al., Front Immunol 2021; Andrews et al., Clin Cancer Res 2022
gdT TGFB1 -> gdT ITGB1	Post	Immune Suppression	Latent TGFB1 is secreted in a complex with a latency-associated peptide (LAP) which can be recognized by integrins. The aVB1 integrin (ITGAV and ITGB1) binds this latent TGFB1 with a lower affinity than aVB6 or aVB8 integrins, but is still able to transduce signals, supporting TGFB1 activation. In gdT cells, this suppressives excessive Th1 responses and limits inflammation.	Han et al., Cell Disc 2023; Travis & Sheppard, Annu Rev Immunol 2015; Oh & Li, J Immunol 2014
NKT HLA-C -> NK LILRB1	Post	Immune Suppression	MHC-I including B2M subunits binds to LILRB1 to deliver inhibitory signals via SHP1 and SHP2 recruitment, suppressing activated kinases and downstream signaling. This reduces activation of the NK cells, helping to prevent activation against self cells.	Deng et al., Antib Ther 2021; Zeller et al., Front Immunol 2023
CD4+ T SPON2 -> gdT ITGA4	Post	Adhesion	SPON2 interacts with ITGA4 in complex with ITGB1 (integrin a4B1/VLA-4) to mediate immune cell migration. In gdT cells, this would initiate FAK, PI3K/Akt, and MAPK pathways that enable enhanced adhesion and increased migratory capacity, facilitating their migration towards SPON2-rich environments.	Zhang et al., Front Oncol 2024; Zhang et al., Cancer Res 2018
NKT B2M -> NK LILRB1	Post	Immune Suppression	MHC-I including B2M subunits binds to LILRB1 to deliver inhibitory signals via SHP1 and SHP2 recruitment, suppressing activated kinases and downstream signaling. This reduces activation of the NK cells, helping to prevent activation against self cells.	Deng et al., Antib Ther 2021; Zeller et al., Front Immunol 2023
gdT TGFB1 -> CD4+ T SMAD3	Post	Immune Suppression	TGFB1 binds to a complex of type I and type II TGFB receptors on the cell surface. This then phosphorylates SMAD3, which translocates to the nucleus to initiate transcriptional changes that suppresses TCR-induced proliferation, reduces IL-2 production, and can induce a regulatory FOXP3+ phenotype.	Park et al., Cancer Discov 2017; McKarns & Schwartz, J Immunol 2005; Schramm et al., Int Imm 2004
CD8+ T HMGB1 -> Treg CXCR4	Pre	Chemotaxis	HMGB1 can be secreted by stressed or dying T cells. While it doesn't interact with CXCR4 alone, it forms a complex with CXCL12 to signal. This interaction (with the complex) could facilitate the recruitment of CXCR4+ Tregs and CD4+ T cells.	Li et al., Front Immunol 2013; Haque et al., WJSC 2020; Pirani et al., Front Immunol 2024; Schiraldi et al., J Exp Med 2012
CD8+ T ULBP2 -> CD8+ T HCST/KLRK1	Pre	Immune Activation	ULBP2 is a stress-induced ligand that binds to the activating receptor KLRK1 (NKG2D), which then forms a receptor complex with HCST (DAP10). This interaction is most well documented on NK cells, but it can also be present on some T cells. Binding induces calcium influx and activation of JAK2, STAT5, ERK, and PI3K/Akt pathways. This leads to cellular activation, cytokine production, and cytotoxic …	Zhang et al., Biomark Res 2023
Myeloid TNFSF9 -> pDC TRAF2	Pre	Immune Activation	TNFSF9 binds to TNFRSF9 (4-1BB) which then recruits TRAF2 as an adaptor protein that mediates downstream signaling, including the activation of NFkB and MAPK pathways. This results in increased survival, proliferation, and cytokine production as well as reduced apoptosis.	Shi & Sun, Front Immunol 2018; Wajant & Scheurich, Int J Biochem Cell Biol 2001
CD8+ T THBS1 -> Myeloid CD47	Pre	Immune Suppression	THBS1 binds to CD47 to deliver inhibitory signals. In T cells, this suppresses proliferation and can promote the differentiation of Tregs. In macrophages, this signaling limits NFkB activation and reduces the release of pro-inflammatory cytokines.	Kaur & Roberts Sem Cell Dev Bio 2024; Rodriquez-Jimenez et al., Front Immunol 2019; Kale et al., Int J Mol Sci 2021
NKT ADAM17 -> CD8+ T ITGA5	Pre	Adhesion	ADAM17 binds to the a5B1 integrin heterodimer. Downstream signaling from this interaction results in increased cell-cell adhesion and pro-survival signaling. The interaction often occurs in cis (on the same cell) when ADAM17 and a5B1 colocalize in membrane ruffles and focal adhesions, especially in migrating cells.	Bax et al., J Biol Chem 2004; Wang et al., Front Immunol 2022
B LTA -> gdT TNFRSF1A	Pre	Immune Activation	LTA binds to TNFRSF1A to initate trimerization, which is necessary for receptor activation. This then triggers intracellular signaling cascades that in gdT cells would lead to activation, especially since gdT cells are more responsive to TNF family cytokines than aB T cells and show rapid activation in response to these signals.	Vanamee & Faustman, Front Immunol 2023; Lahn et al., J Immunol 1998; von Hoff et al., Blood 2019
Treg IL16 -> CD4+ T CD4	Pre	Chemotaxis	IL16 is a chemoattractant for CD4+ T cells and Tregs that facilitates the expression and induction of FOXP3+ Tregs from CD4+ precursors. Short-term IL16 exposure can make CD4+ T cells temporarily less responsive to antigenic stimulation, though it can also induce upregulation CD25 (IL2R), priming them for responsiveness and proliferation in the presence of IL2.	Lynch et al., J Immunol 2003; Skundric et al., J Neuroinfl 2015; McFadden et al., J Immunol 2007; Parada et al., J Immunol 1998
CD4+ T LTA -> NKT TNFRSF1A	Pre	Immune Activation	LTA binds to TNFRSF1A to initate trimerization, which is necessary for receptor activation. This then triggers intracellular signaling cascades that in gdT cells would lead to activation, especially since gdT cells are more responsive to TNF family cytokines than aB T cells and show rapid activation in response to these signals.	Vanamee & Faustman, Front Immunol 2023; Lahn et al., J Immunol 1998; von Hoff et al., Blood 2019
CD8+ T VCAM1 -> NK ITGAD/ITGB2	Pre	Adhesion	VCAM1 binding to ITGAD/ITGB2 most commonly enables leukocyte transmigration when VCAM1 is expressed on endothelial cells. Between CD8+ T cells and NK cells, this likely just facilitates additional cell-cell adhesions.	You et al., Ann Transl Med 2022
Myeloid LAMB3 -> Myeloid DAG1	Post	Adhesion	LAMB3 binds to DAG1 most commonly as a part of the interaction between laminins and the basement membrane. When both are expressed on myeloid cells, LAMB3 may also modulate proliferation, differentiation, and survival in response to the environment. LAMB3 expression is also associated with the regulation of immune checkpoints like PD-L1 and CTLA4 and may contribute to myeloid cell creation of an …	Biswas et al., FASEB J 2018; Wang et al., Front Mol Biosci 2023
CD4+ T LAMB1 -> CD8+ T CD44	Pre	Adhesion	Laminins including LAMB1 bind to surface receptors like CD44, typically to mediate adhesion to the extracellular matrix. Between T cells, this likely promotes close contact or clustering of T cells, which could improve intercellular communication. CD44 ligation can also enhance T cell activation, survival, and effector functions.	Baaten et al., Front Immunol 2012
CD8+ T THSB1 -> Myeloid PTPRJ	Pre	Immune Suppression	Soluble THBS1 binds to PTPRJ which leads to dephosphorylation of downstream substrate proteins like EGFR and EKR1/2. This results in the suppression of growth factor signaling, including inhibition of cell proliferation and reduced angiogenesis.	Takahashi et al., PNAS 2012; Takahashi et al., PLoS One 2016
Treg GNAI2 -> Treg CXCR3	Post	Chemotaxis	Note: Intracellular. GNAI2 is a G protein alpha subunit that mediates intracellular signaling for G proteins, including CXCR3. In Tregs, GNAI2 transduction of CXCR3 signaling (which still requires ligand engagement of CXCL9-11) promotes directed migration of Tregs and CD4+ T cells to sites of inflammation or tumors, contributing to accumulation in the tumor.	Moreno Ayala et al., Immunity 2023; Kendirli et al., Nat Neurosci 2023
NKT TNFSF10 -> NKT RIPK1	Post	Apoptotic	TNFSF10 (TRAIL) binds to its dealth receptors, which in turn recruit RIPK1 to promote downstream signaling cascades. In NKT cells, this protects from TNF-induced apoptosis and also prevents excessive activation.	Thiault et al., J Immunol 2018; Suda et al., J Immunol 2016; Jouan-Lanhouet et al., Cell Death Diff 2012
CD8+ T VCAM1 -> Myeloid ITGA9/ITGB1	Post	Adhesion	VCAM1 interacts with ITGA9/ITGB1 integrin complex most often to mediate leukocyte adhesion to the endothelium and regulate cell migration, especially in neutrophils. VCAM1 binds a9B1 integrin with lower affinity than a4B1 (VLA-4), which is its primary receptor.	Yang et al., Arterio Thromb Vasc Bio 2016; Ellergezen et al., Indian J Med Res 2024
pDC SEMA3C -> Myeloid NRP2/PLXNA1	Pre	Adhesion	SEMA3C binds to neuropilin coreceptors including NRP2 that then associated with Plexin-A family members, including PLXNA1 to form a signaling complex. Downstream, this complex inhibits cell adhesion and migration, especially in neuronal and vascular development. The most significant SEMA3C signaling is usually through other PLXNA family members, though PLXNA1 can contribute.	Sharma et al., Front Cell Neurosci 2012; Shean-Young Lee et al., Diabetes 2019
Myeloid ADAM9 -> Myeloid ITGA6	Post	Adhesion	ADAM9 binds to the a6B1 integrin complex to support cell adhesion and migration.	Chou et al., Int J Mol Sci 2020; Phillips et al., J Cell Physiol
pDC LGALS9 -> NKT SLC1A5	Pre	Other (Metabolic)	Binding of LGALS9 to SLC1A5 could modulate glutamine uptake in NKT cells, which would enhance their metabolic fitness, survival, and activation. LGALS9 is known to modulate T cell activation, apoptosis, and cytokine production, and could have similar roles in NKT cells. pDCs are known to shape NKT function through type I interferrons, though the Gal9 axis hasn't been clearly described between the…	Liu et al., Adv Sci 2024; Ma et al., Nat Commun 2022; Liu et al., Cell Death Dis 2022; Montoya et al., J Immunol 2006
Treg MFNG -> Treg NOTCH2	Pre	Immune Suppression	Note: Intracellular. MFNG modifies Notch receptors within the same cell to alter their interaction with specific ligands from neighboring cells.	Shimizu et al., JBC 2001; Brandstadter & Maillard, Open Biol 2019
pDC SPON2 -> NKT ITGB1	Pre	Adhesion	SPON2 interacts with ITGA4 in complex with ITGB1 (integrin a4B1/VLA-4) to mediate immune cell migration. In gdT cells, this would initiate FAK, PI3K/Akt, and MAPK pathways that enable enhanced adhesion and increased migratory capacity, facilitating their migration towards SPON2-rich environments.	Zhang et al., Front Oncol 2024; Zhang et al., Cancer Res 2018
NKT HLA-F -> pDC LILRB2	Pre	Immune Suppression	HLA-F binds to LILRB2 in both its B2M-associated and B2M-free forms. This binding delivers inhibitory signals to the receiving cell, dampening activation and effector functions.	Bashirova et al., PGEN 2014; Deng et al., Antib Ther 2021
B CCL3 -> Treg CCR5	Pre	Chemotaxis	CCL3 binding to CCR5 promotes chemotaxis of Tregs along the CCL3 gradient. CCR5 stimulation also leads to increeased immunosuppressive activity, especially in tumors.	Ward et al., BJC 2015; de Oliveira et al., Mol Cancer Ther 2017
Myeloid JAG1 -> B NOTCH2	Pre	Immune Suppression	JAG1 binding to NOTCH2 results in transcription of target genes involved in development, differentiation, and tissue regeneration. In B cells, NOTCH2 signaling drives the differentiation of follicular B cells into marginal zone B cells. NOTCH2 is also important for the development of memory B cells and plasma cells. It upregulates IRF4 and suppresses BCL6, favoring IgM producing plasma cells.	Babushku et al., Nat Comm 2024; Londregan et al., J Immunol 2024; Xu et al., Cell Rep 2024
B ALCAM -> pDC NRP1	Pre	Adhesion	Most research between ALCAM and NRP1 focuses on its role in axon growth and guidance in developing neurons. However, it also enhances the formation and stability of immunological synapses between dendritic cells and lymphocytes. NRP1 on pDCs also regulates its ability to produce type I interferons.	Renand et al., PLOS One 2013; Chaudhary et al., Can Imm Imm 2013; Roy et al., Front Imm 2017
Treg PSEN1 -> Treg CD44	Pre	Immune Suppression	PSEN1 cleaves the membrane-bound fragment of CD44, releasing the intracellular domain of CD44 which can then go on to downstream signal transduction and gene regulation. This process promotes Treg survival and production of immunosuppressive cytokines like TGF-B and IL-10 to increase overall Treg-mediated immune suppression.	Cho et al., Oncotarget 2015; Bollyky et al., J Immunol 2009; Murakami et al., Oncogene 2003
B ADAM10 -> pDC CD44	Pre	Adhesion	ADAM10 cleaves CD44, resulting in downstream gene expression changes including upregulation of matrix metalloproteinases and disrupted CD44-mediated cell-matrix adhesion, which faciliates cell detachment and migration.	Nagano et al., J Cell Biol 2004; Anderegg et al., J Invest Dermatol 2009
Myeloid TGFB1 -> Myeloid ACVRL1	Pre	Adhesion	ACVRL1 is one of the type I receptors that can participate in the TGFB receptor complex, but requires the presence of TGFBR2 and often TGFBR1 to mediate signaling. This interaction likely promotes cell proliferation and motility, based on functions in endothelial cells. ACVRL1 (ALK1) leads to phosphorylation of SMAD1/5, resulting in different outcomes than TGFBR1 mediated signaling that phosphory…	Gordon & Blobe, BBA 2008; Stuelten & Zhang, Front Cell Dev Biol 2021; Wharton & Derynck, Development 2009
Myeloid IL18 -> NKT IL18R1/IL18RAP	Pre	Immune Activation	IL18 interaccts with the receptor complex of IL18R1 and IL18RAP to initiate NFkB and MAPK pathway activation. This mediates Th1 immune responses, amplifying inflammatory reactions. In NKT cells, IL18 signalling can fully activate them even in the absence of TCR crosslinking.	Leite-de-Moraes et al., J Immunol 1999; Hedl et al., J Immunol 2014
CD8+ T VCAM1 -> Myeloid ITGA9/ITGB1	Pre	Adhesion	VCAM1 interacts with ITGA9/ITGB1 integrin complex most often to mediate leukocyte adhesion to the endothelium and regulate cell migration, especially in neutrophils. VCAM1 binds a9B1 integrin with lower affinity than a4B1 (VLA-4), which is its primary receptor.	Yang et al., Arterio Thromb Vasc Bio 2016; Ellergezen et al., Indian J Med Res 2024
NKT HLA-DQA1 -> CD8+ T CD4	Pre	MHC	HLA-DQA1 is a subunit of MHC-II that traditionally binds to CD4 on CD4+ T cells. Its function between NKT cells and CD8+ T cells is less clear, but it could serve to facilitate stable cell-cell connections.	Bontrop, Hum Imm 2006; Farina et al., Cells 2019

## Sheet: RPrevsPost
Interaction: Lasso = yellow, keep top 5	Higher In	Category	Function	Sources
CD4+ T MIF -> CD4+ T TNFRSF14	Pre	Immune Suppression	MIF deficiency leads to fewer tumor associated Tregs and reduced tumor growth. Elevated MIF is also associated with stronger suppression of T cell proliferation in the TME, though this effect hasn't been shown to be directly due to the TNFRSF14 interaction. TNFRSF14 engagment by other ligands is known to increase Treg proliferation and survival through activaton of the NF-kB pathway.	Vasanthakumar et al., Cell Rep 2017; di Ricco et al., EJI 2020; Choi et al., J Immunol 2013
B LTA -> NK TNFRSF1B	Pre	Immune Activation	LTA binds to TNFRSF1A to initate trimerization, which is necessary for receptor activation. This then triggers intracellular signaling cascades that in gdT cells would lead to activation, especially since gdT cells are more responsive to TNF family cytokines than aB T cells and show rapid activation in response to these signals.	Vanamee & Faustman, Front Immunol 2023; Lahn et al., J Immunol 1998; von Hoff et al., Blood 2019
B CLCF1 -> Treg SORL1	Pre	Immune Suppression	CLCF1 forms a complex with CRLF1 and CNTFRa on the cell surface. SORL1 then leads to internalization of the entire complex. T cells usually don't express CNTFRa. However, if the receptor complex involves soluble CNTFRa, SORL1 can help to concentrate the complex at the membrane and enhance JAK/STAT signaling. Blocking the CLCF1-CNTFR axis lead to increased T cell activation markers and decreased e…	Sweet Cordero et al., Res Sq 2024; Talbot et al., Front Pharm 2019; Pasquin et al., Front Immunol 2019
NK TNFSF14 -> Plasma cell TNFRSF14	Pre	Immune Activation	TNFSF14 is produced by activate immune cells and can existin in membrane bound and soluble forms. Binding to TNFRSF14 regulates cell survival, proliferation, and inflammatory responses in multiple immune cell types. In B cells, this can also provide costimulatory signals that enhance activation, proliferation, and antibody production.	Skeate et al., Front Immunol 2020; Hehlgans & Mannel, J Inter Cyto Res 2001; Ware et al., J Exp Med 2022
Myeloid CCL3 -> NK CCR1	Post	Chemotaxis	This interaction results in a decrease in intracellular cAMP and is important in recruiting CCR1-expressing immune cells to sites of inflammation. In lung injury and fibrosis, increased expression of CCL3 and CCR1 correlated with increased inflammatory cell infiltration	Lu et al., Am J Pathol 2003; Yang et al., RCMB 2010
NK LGALS9 -> Myeloid CD44	Pre	Adhesion	Gal9 binding to CD44 can inhibit the interaction between CD44 and hyaluronan which is essential for leukocyte adhesion and migration. This could reduce the recruitment of myeloid cells to sites of inflammation or tumors. GAL9 is also known to affect macrophage polarization, though this is usually through other receptors like TIM3.	Lv et al., Gen Dis 2023; Rahmati et al., Front Immunol 2023; Cao et al., Front Pharmacol 2024
CD4+ T VIM -> CD4+ T CD44	Pre	Adhesion	Binding of VIM to CD44 modulates cell adhesion, migration, and trafficking. This interaction may be improving the stability of immune synapses, thus increasing the efficiency of other signals. However, extracellular vimentin binding to CD44 can also upregulate immune checkpoints like PD-L1 to dampen immune responses.	van Loon et al., BB Can 2023; van Beijnum et al., Nat Com 2022
B FCER2 -> B ITGAM/ITGB2	Pre	Adhesion	FCER2 (CD23) can negatively regulate BCR signaling, dampening BCR-mediated activation. CD23 interacts directly with B2 containing integrins on multiple cell types to facilitate adhesion-independent signaling that activates ERK/MAPK pathways. B2 integrin signaling also reduces BCR signaling to reduce proliferation and antibody production..	Liu et al., Sci Rep 2016; Fagerholm et al., Front Immunol 2019; Chung et al., Int Imm 2002
CD8+ T CXCL13 -> NK CXCR5	Pre	Chemotaxis	CXCL13 binds to CXCR5 to induce signaling cascades that result in the activation of PKC, PI3K/Akt, MAPK, and NFkB pathways. These pathways are involved in the migration and homing of lymphocytes and may facilitate NK cell infiltration.	he Ran et al., Sig Trans Tar Ther 2022; Hoellwerth et al., Life 2023; Kazanietz et al., Front Endocrinol 2019
B NUCB2 -> B ERAP1	Pre	MHC	Note: Intracellular. ERAP1 is an intracellular protein that trims peptides for presentation by MHC-I. NUCB2 may be involved in cell proliferation and migration that can be secreted, but is not known to enter the ER lumen or interact with ERAP1 in other cells.	Koumantou et al., Can Imm Imm 2019; Compagnone et al., Human Imm 2019; Tsao et al., Immunity 2024
B LGALS1 -> Plasma cell ITGB1	Pre	Adhesion	LGALS1 is a secreted lectin that binds to beta gal glycans on cell surface proteins. LGALS1 can bind directly to ITGB1 on the surface of immune cells, facilitating cell adhesion, migration, and immune regulation. GAL1 is known to induce T cell apoptosis, suppress effector T cell responses, and promote Treg stability and function.	Ennis et al., iScience 2023; Li et al., Biomedicines 2021; Li et al., Cancer 2024
Plasma cell GNAI2 -> Plasma cell ADCY7	Pre	Immune Suppression	Note: Intracellular. GNAI2 is a part of multiple G protein complexes. When activated by GPCRs, it stimulates ADCY7 to produce cAMP. cAMP signaling in CD8+ T cells is usually a negative regulator of effector functions that suppresses cytotoxicity and cytokine production. Chronic activation of this pathway is associated with T cell exhaustion..	Guo et al., Front Oncol 2022; Chen et al., Gut 2024; Hwang et al., J Immunol 2007
CD8+ T IL16 -> CD4+ T CD4	Pre	Chemotaxis	IL16 is a chemoattractant for CD4+ T cells and Tregs that facilitates the expression and induction of FOXP3+ Tregs from CD4+ precursors. Short-term IL16 exposure can make CD4+ T cells temporarily less responsive to antigenic stimulation, though it can also induce upregulation CD25 (IL2R), priming them for responsiveness and proliferation in the presence of IL2.	Lynch et al., J Immunol 2003; Skundric et al., J Neuroinfl 2015; McFadden et al., J Immunol 2007; Parada et al., J Immunol 1998
Plasma cell CCL5 -> CD8+ T CCR5	Pre	Chemotaxis	CCL5/CCR5 is a key signaling axis that recruits activated and memory CD8+ T cells to sites of inflammation. CCR5 engagement can enhance T cell activation, proliferation, and effector function, especially when combined with other costimulatory signals.	Gonzalez-Martin et al., Oncoimmunology 2012; Gornalusse et al., PNAS 2015; Contento et al., PNAS 2008; Seo et al., Nat Comm 2020
CD8+ T HLA-DRB5 -> NKT CD4	Pre	MHC	This interaction is not typically observed between these cell types, but MHC-II interacting with CD4 is a common method for antigen presentation by APCs to CD4+ T cells. CD8+ T cells can express MHC-II molecules under states of strong activation, though this is uncommon, and HLA-DR expression is a marker of activation on these cells.	Jia et al., Clin Trans Imm 2021; Wang et al., Front Immunol 2021
Plasma cell RPS19 -> Myeloid C5AR1	Pre	Immune Suppression	RPS19 is one of the few non-complement ligands for C5AR1. RPS19-C5AR1 binding promotes recruitment and activation of MDSCs in the TME, leading to increased production of immunosuppressive cytokines. It also promotes Th2 phenotypes, enhanced generation of Tregs, and reduced infiltration of CD8+ T cells into tumors.	Markiewski et al., J Immunol 2017
Myeloid SEMA4A -> CD4+ T PLXND1	Pre	Immune Suppression	SEMA4A-PLXND1 signaling decreases Th1 differentiation and promotes Th2 and Th17 differentiation. This ssgenerally results in a less inflammatory T cell mediated response, though SEMA4A can also act as a co-stimulatory molecule for T cell activation.	Carvalheiro et al., Int J Mol Sci 2020; Thomas & Yang, Cur Res Imm 2023
Treg HLA-DRB5 -> NKT LAG3	Pre	Immune Suppression	Though Tregs aren't classical antigen presenting cells, they can express MHC-II under inflammatory and tumor conditions. Both HLA-DRB1 and HLA-DPA1 are components of MHC-II. When MHC-II interacts with LAG3 on CD8+ T cells, it inhibits cytotoxic and effector activity of CD8+ T cells and pushes them towards exhaustion.	Mariuzza et al., J Biol Chem 2024; Lichtenegger et al., Front Immunol 2018; Souri et al., Cancers 2021
CD8+ T VIM -> CD4+ T CD44	Pre	Adhesion	Binding of VIM to CD44 modulates cell adhesion, migration, and trafficking. This interaction may be improving the stability of immune synapses, thus increasing the efficiency of other signals. However, extracellular vimentin binding to CD44 can also upregulate immune checkpoints like PD-L1 to dampen immune responses.	van Loon et al., BB Can 2023; van Beijnum et al., Nat Com 2022
Myeloid TNFSF10 -> CD8+ T TNFRSF10A	Pre	Apoptosis	TNFSF10 (TRAIL) binds to TNFRSF10A (DR4/TRAILR1) to induce apoptotic signaling. The subsequent recruitment of FADD and activation of caspases leads to apoptosis of the CD8+ T cell, potentially limiting its activity.	Thorburn, JTO 2007; de Looff et al., Front Immunol 2019
CD8+ T FAM3C -> CD8+ T CLEC2D	Pre	Other	This interaction was reported as a protein-protein interaction, but its function is unclear, especially in CD8+ T cells. Its inference has been ovserved in PDAC and multiple myeloma scRNAseq studies. CLEC2D usually inhibits T cell activation and effector function by binding to KLRB1 on CD8+ T cells, so binding to FAM3C may reduce this effect, but it is unclear what if any effect there is directly…	Alvarez Calderon et al., Blood 2024; Luck et al., Nature 2020; Konduri et al., Front Immunol 2021; Xia et al., Front Immunol 2023; Avsar & Pir, NPJ Sys Bio 2023
Plasma cell HSPA4 -> Myeloid TLR4	Post	Immune Suppression	The SPA4 peptide derived from HSPA4 binds to the TLR4-MD2 complex on the cell surface to suppress TLR4-MyD88-NFkB signaling. This reduces production of inflammatory cytokines and chemokines. This could influence tumor-associated macrophage polarization to reduce anti-tumor activity.	Awasthi et al., Immunohorizons 2021; Yang et al., Aging 2024
Plasma cell COL4A4 -> CD8+ T ITGA1/ITGB1	Pre	Adhesion	COL4A4 and ITGA1/ITGAB1 interact primarily when COL4A4 is a component of the ECM and integrin is on the cell surface. This interaction both improves adhesion of the integrin-expressing cell and triggers downstream signaling pathways including PI3K-Akt and FAK to regulate cell survival, proliferation, and motility. In CD8+ T cells, this typically enhances T cell activation, survival, and effector …	Xu et al., BMC Med Genomics 2024; Chen et al., Int J Bio Macro 2025; Pang et al., Sig Trans Tar Ther 2023
B ANGPT2 -> CD4+ T ITGA5/ITGB1	Pre	Adhesion	ANGPT2 binding to the ITGA5/ITGB1 complex initiates downstream integrin signaling pathways including FAK/Src and PI3K/Akt. This interaction also enhances cell motility and may help to regulate migration and infiltration of T cells. Most data are from endothelial and tumor cells, but there are likely to be similar effects on adhesion in T cells, and it may also affect their activation state.	Ren et al., Am J Transl Res 2021; Meder et al., JCI Insight 2024
CD8+ T GNAI2 -> CD8+ T CXCR3	Pre	Chemotaxis	Note: Intracellular. GNAI2 is a G protein alpha subunit that mediates intracellular signaling for G proteins, including CXCR3. In Tregs, GNAI2 transduction of CXCR3 signaling (which still requires ligand engagement of CXCL9-11) promotes directed migration of Tregs and CD4+ T cells to sites of inflammation or tumors, contributing to accumulation in the tumor.	Moreno Ayala et al., Immunity 2023; Kendirli et al., Nat Neurosci 2023
B HLA-DPB1 -> CD8+ T CD4	Pre	MHC	This interaction normally occurs with CD4+ T cells, though CD8+ T cells can occasionally express CD4. B cells can present antigen via MHC-II, and while it may or may not be fully functional with CD8+ T cells, this usually results in enhanced cytokine production and increased T cell activation.	Hyun et al., Front Immunol 2022; Klobuch et al., PNAS 2022; Klobuch et al., Cells 2020
Treg ADAM15 -> CD8+ T ITGB1	Pre	Adhesion	ADAM15 binds to ITGB1, often when ITGB1 is a part of other integrin heterodimers. This interaction modulates integrin-mediated signaling and affects cell adhesion, migration, and communication.	Mosnier et al., Lab Invest 2006
CD8+ T CKLF -> CD8+ T CCR4	Pre	Chemotaxis	CKLF is a secreted molecule that can attract immune cells expressing various chemokine receptors including CCR4. Tregs often express high levels of CCR4, making them likely to be recruited by CKLF. Most studies focus on CCL17/CCL22 as CCR4 ligands, but CKLF can interact as well.	Qin et al., Sci Adv 2024; Jacquelot et al., Front Immunol 2018; Kohli et al., Can Gene Ther 2021
Myeloid TNFSF14 -> Myeloid TNFRSF14	Pre	Immune Activation	TNFSF14 is produced by activate immune cells and can existin in membrane bound and soluble forms. Binding to TNFRSF14 regulates cell survival, proliferation, and inflammatory responses in multiple immune cell types. In B cells, this can also provide costimulatory signals that enhance activation, proliferation, and antibody production.	Skeate et al., Front Immunol 2020; Hehlgans & Mannel, J Inter Cyto Res 2001; Ware et al., J Exp Med 2022
Plasma cell HLA-DPA1 -> CD4+ T LAG3	Pre	Immune Suppression	LAG3 binds to MHC-II to inhibit T cell activation, reducing TCR signaling, cytokine production, and proliferation.	Graydon et al., Front Immunol 2021
CD8+ T MIF -> Treg TNFRSF14	Pre	Immune Suppression	MIF deficiency leads to fewer tumor associated Tregs and reduced tumor growth. Elevated MIF is also associated with stronger suppression of T cell proliferation in the TME, though this effect hasn't been shown to be directly due to the TNFRSF14 interaction. TNFRSF14 engagment by other ligands is known to increase Treg proliferation and survival through activaton of the NF-kB pathway.	Vasanthakumar et al., Cell Rep 2017; di Ricco et al., EJI 2020; Choi et al., J Immunol 2013
CD4+ T CCL5 -> NK SDC4	Pre	Chemotaxis	Though SDC4 isn't a classical CCL5 receptor, there is evidence to support a role for it as a coreceptor, increasing the efficacy of CCL5-CCR5 signaling. This signaling axis is important in Treg homing, so this interaction likely promotes Treg migration and immune suppression.	Qiu et al., Front Oncol 2022; Chen et al., Can Let 2022
B MAML2 -> B NOTCH1	Pre	NOTCH	Note: Intracellular. MAML2 is a transcriptional coactivator for NOTCH signaling that binds within the nucleus, not between two different cells.	Wu et al., Blood 2007
Plasma cell CCL5 -> CD8+ T CCR5	Pre	Chemotaxis	CCL5/CCR5 is a key signaling axis that recruits activated and memory CD8+ T cells to sites of inflammation. CCR5 engagement can enhance T cell activation, proliferation, and effector function, especially when combined with other costimulatory signals.	Gonzalez-Martin et al., Oncoimmunology 2012; Gornalusse et al., PNAS 2015; Contento et al., PNAS 2008; Seo et al., Nat Comm 2020
Myeloid CD22 -> CD8+ T PTPRC	Pre	Immune Suppression	CD22 (siglec-2) binds to the a2,6-sialic acids present on PTPRC (CD45). This interaction can inhibit TCR-mediated activation signals in the T cell by blocking intracellular calcium increases and tyrosine phosphorylation.	Aruffo et al., PNAS 1992; Sgroi et al., PNAS 1995
NK SECTM1 -> CD4+ T CD7	Post	Immune Activation	SECTM1 serves as a costimulatory signal when bound to CD7 that serves to enhance CD4+ T cell proliferation and activation. This leads to increased production of IFNy and IL22. Prolonged engagement can induce internalization and downregulation of CD7 as a regulatory mechanism. It activates intracellular signaling cascades, including PI3K/AKT to promote cell survival, proliferation, and activation.	Kong et al., Front Immunol 2025; Wang et al., J Leukoc Biol 2012; J Invest Dermatol 2014
Treg HLA-A -> CD8+ T CD8A	Pre	MHC	HLA-A interacting with CD8B may help to stabilize CD4+ T contacts with CD8+ T cells. There could also be antigen presentation occuring, which is not a canonical function of CD4+ T cells, but theoretically could occur.	Wooldridge et al., JBC 2005; Srinivasan et al., Front Immunol 2024
NKT HLA-A -> CD8+ T CD8A	Pre	MHC	HLA-A interacting with CD8B may help to stabilize CD4+ T contacts with CD8+ T cells. There could also be antigen presentation occuring, which is not a canonical function of CD4+ T cells, but theoretically could occur.	Wooldridge et al., JBC 2005; Srinivasan et al., Front Immunol 2024
Myeloid PTDSS1 -> Plasma cell SCARB1	Pre	Immune Activation	PTDSS1 catalyses the synthesis of phosphatidylserine which then interacts with SCARB1. SCARB1 can bind phosphatidylserine exposed on the plasma membrane. SCARB1 normally recognizes apoptotic cells to facilitate clearance by phagocytes. When SCARB1 is expressed on plasma cells, this interaction may be affecting activation or antibody secretion by affecting the MAPK pathway or differentiation.	Vijay et al., J Exp Med 2021; Fadok et al., Cell Death Diff 1998; Schlegel & Williamson, Cell Death Diff 2001
CD4+ T CCL4 -> CD4+ T CCR5	Pre	Chemotaxis	Binding of CCL4L1 to CCR5 on CD8+ T cells activates downstream MAPK/ERK cascades. When both are in CD8+ T cells, this could be an autocrine loop, which amplifies cellular responses including migration and exhaustion.	Askew et al., J Immunol 2017; Honey, Nat Rev Imm 2006
Plasma cell MAML2 -> Plasma cell NOTCH1	Pre	NOTCH	Note: Intracellular. MAML2 is a transcriptional coactivator for NOTCH signaling that binds within the nucleus, not between two different cells.	Wu et al., Blood 2007
Treg ADAM10 -> NKT CD44	Pre	Adhesion	ADAM10 cleaves CD44, resulting in downstream gene expression changes including upregulation of matrix metalloproteinases and disrupted CD44-mediated cell-matrix adhesion, which faciliates cell detachment and migration.	Nagano et al., J Cell Biol 2004; Anderegg et al., J Invest Dermatol 2009
Treg HLA-DRB1 -> CD8+ T LAG3	Pre	Immune Suppression	Though Tregs aren't classical antigen presenting cells, they can express MHC-II under inflammatory and tumor conditions. Both HLA-DRB1 and HLA-DPA1 are components of MHC-II. When MHC-II interacts with LAG3 on CD8+ T cells, it inhibits cytotoxic and effector activity of CD8+ T cells and pushes them towards exhaustion.	Mariuzza et al., J Biol Chem 2024; Lichtenegger et al., Front Immunol 2018; Souri et al., Cancers 2021
Plasma cell ADAM9 -> Treg ITGB1	Pre	Adhesion	ADAM9 and ITGB1 binding promotes the internalization of B1 integrin in a way that does not rely on the metalloproteinase activity of ADAM9. Endocytosis of ITGB1 allows for modulation of ECM adhesion, promoting migration, and maintaining homeostasis and function.	Klann et al., J Immunol 2019; Mygind et al., J Cell Sci 2018
Treg MTMR4 -> Myeloid SMAD3	Pre	Immune Activation	MTMR4 dephosphorylates SMAD3 to reduce TGFB signaling. Reduced TGFB signaling in myeloid cells promotes antitumor immunity and may help to inhibit metastasis based on knockouts of TGFBR2 in myeloid cells.	Pang et al., Cancer Discov 2015; Liu et al., Sig Trans Tar Ther 2021; Yu et al., JBC 2010; Bruce & Sapkota, FEBS Let 2012
Treg CCL5 -> CD8+ T DPP4	Pre	Chemotaxis	DPP4 enzymatically cleaves CCL5. The cleaved form of CCL5 has reduced signaling activity compared to full length CCL5. CCL5 often promotes an immunosuppressive environment by attracting Tregs and TAMs, so a reduction in this signaling axis is a net positive for anti-tumor activity.	Drakul & Colic, EJI 2023; Xu et al., Int J Biol Sci 2022; Zhang et al., Ann Med 2023
B MAML2 -> B NOTCH2	Pre	NOTCH	Note: Intracellular. MAML2 is a transcriptional coactivator for NOTCH signaling that binds within the nucleus, not between two different cells.	Wu et al., Blood 2007
Plasma cell IL6 -> CD4+ T IL6R/IL6ST	Pre	Immune Activation	IL6 binding to IL6R/IL6ST triggers multiple intracellular signaling pathways including JAK/STAT3 and MAPK to induce IL6 responsive genes. In CD4+ T cells, this signaling promotes survival, proliferation, and differentiation. IL6 promotes the development of Th17 cells and inhibits Treg differentiation, resulting in a pro-inflammatory differentiation profile.	Weidle et al., Canc Genom Proteom 2010; Kang & Kishimoto, Exp Mol Med 2021; Li et al., Sci Rep 2024; Tianyu et al., Aging 2021
Treg CD48 -> Treg CD2	Pre	Immune Suppression	Can interact both on the same cell and between different cells to enhance TCR signalinlg and activation. CD48-CD2 interactions facilitate assembly of signaling complexes. Most studies focus on CD8+ and CD4+ T cells, but the molecules are expressed on Tregs and their interaction is likely to similarly contribute to Treg activation, proliferation, and suppressive functions.	Li et al., Sci Immunol. 2022; McArdel et al., Clin Immunol. 2017; Kashiwakura et al., Immunology 2013
Plasma cell TFPI -> Myeloid LRP1	Pre	Other	TFPI binds to LRP1 to induce the internalization of TF/fVIIa complex, reducing TF activity at the cell surface. LRP1-mediated internalization leads to lysosomal degradation of the internalized complex. The primary role of this interaction is to modulate coagulation. It is unclear what function this would have between these two cell types.	Strickland et al., ATVB 2015
NKT HLA-DRB5 -> NKT LAG3	Pre	Immune Suppression	The interaction between MHC-II and LAG3 transmits inhibitory signals that suppress activation and proliferation, similar to its effects on conventional T cells. Precise downstream signaling in NKT cells isn't fully understood, but the overall effect is a reduction in NKT cell-mediated immune activity.
NKT HLA-DRA -> NKT LAG3	Pre	Immune Suppression		Ruffo et al., Semin Immunol 2020; Graydon et al., Front Immunol 2021; Hemon et al., J Immunol 2011
NKT HLA-DRB1 -> NKT LAG3	Pre	Immune Suppression
CD4+ T CD99 -> B PILRA	Pre	Immune Suppression	When CD99 binds to PILRA, it results in inhibition of immune cell activity. This is most often documented in T cells, where ZAP70/NFAT/IL2 signaling is reduced. PILRA-CD99 engagement also regulates integrin signaling, especially through ITGB1. In B cells, this interaction likely downregulates activity by SHP1/2 recruitment. In plasma cells, CD99 engagement reduces chemotactic migrations toward CX…	Xia et al., Nat Cancer 2025; Lee et al., Mol Cells 2016; Li et al., Sci Rep 2023; Manara et al., Biomolecules 2025
Treg CKLF ->Treg CCR4	Pre	Chemotaxis	CKLF is a secreted molecule that can attract immune cells expressing various chemokine receptors including CCR4. Tregs often express high levels of CCR4, making them likely to be recruited by CKLF. Most studies focus on CCL17/CCL22 as CCR4 ligands, but CKLF can interact as well.	Qin et al., Sci Adv 2024; Jacquelot et al., Front Immunol 2018; Kohli et al., Can Gene Ther 2021
Plasma cell ADAM9 -> Plasma cell ITGB1	Pre	Adhesion	ADAM9 and ITGB1 binding promotes the internalization of B1 integrin in a way that does not rely on the metalloproteinase activity of ADAM9. Endocytosis of ITGB1 allows for modulation of ECM adhesion, promoting migration, and maintaining homeostasis and function.	Klann et al., J Immunol 2019; Mygind et al., J Cell Sci 2018
Treg CEACAM1 -> Treg HAVCR2	Pre	Immune Suppression	CEACAM1 and HAVCR2 bind in their extracellular IgV domains to facilitate the maturation and surface expression of HAVCR2. This interaction also delivers inhibitory signals to T cells that contribute to immune exhaustion.	Zhai et al., Cell Mol Imm 2021; Acharya et al., JITC 2020
Myeloid LAMB3 -> NK CD44	Pre	Adhesion	Laminins including LAMB1 bind to surface receptors like CD44, typically to mediate adhesion to the extracellular matrix. Between T cells, this likely promotes close contact or clustering of T cells, which could improve intercellular communication. CD44 ligation can also enhance T cell activation, survival, and effector functions.	Baaten et al., Front Immunol 2012
CD4+ T ICAM1 -> CD4+ T IL2RA	Pre	Immune Activation	ICAM1 associates with IL2RA on the surface of activated T cells to form a complex on the cell membrane. This facilitates paracrine IL-2-mediated stimulation, proliferation, and activation.	Burton et al., PNAS 1990
Myeloid TNF -> CD4+ T TRADD	Pre	Apoptosis	TNF binds to TNFR1, which then recruits TRADD to allow downstream signal transduction. TRADD then recruits either TRAF2 to promote survival, or FADD to initiate apoptosis.	Hsu et al., Cell 1996

## Sheet: JerbyPrevsPost
Interaction: Lasso = yellow, keep top 5	Higher In	Category	Function	Sources
CD8+ T CCL16 -> CD8+ T CCR5	Pre	Chemotaxis	CCL16 binds to CCR5 with lower affinity than the CCL5 ligand, but can still serve as a chemoattractant for CD8+ T cells. It can also enhance cytotoxic functions of T cells.	Cappello et al., JLB 2003; Fukada et al., J Immunol 2002; Nomiyama et al., Int Imm 2001; Dai et al., Front Immunol 2024
B ICAM3 -> CD8+ T ITGAD/ITGB2	Pre	Adhesion	ICAM3 binding to ITGAD/ITGB2 (CD11d/CD18) facilitates cell-cell adhesion, enhances cytotoxity of CD8+ T cells, and modulates T cell activation, proliferation, and effector functions through B2 integrins. It can also influence differention, supporting the generation of functional memory and effector T cell subsets.	Bednarczyk et al., Int J Mol Sci 2020; Perez et al., BMC Immunol 2007
Myeloid JAG1 -> NK CD46	Post	NOTCH	JAG1 is a Notch ligand and CD46 is a complement regulatory protein. Their interaction represents crosstalk between the complement and Notch signaling sysstems rather than traditional Notch signaling. This interaction has been most well studied in T cells, where it promotes induction of IFNy and later a switch to IL10 production, but is likely to have similar activating and regulatory functions on…	Li et al., Front Oncol 2014; Le Friec et al., Nat Immunol 2012
CD8+ T BMP7 -> CD8+ T ACVR1/BMPR2	Pre	Immune Suppression	BMP7 binds to ACVR1/BMPR2 on CD8+ T cells to initiate SMAD pathway activation via phosphorylation of SMAD1/5/9. Most functional studies have focused on CD4+ T cells and osteoclasts, but generally BMP signaling in T cells influences cell differentiation and fate decisions, suppression of effector function via reduction of IFNy, and maintenance of immune homeostasis by maintaining T cell quiescence…	Kuczma et al., J Immunotoxicol 2013; Omi et al., JBC 2019; Kuczma & Kraj, Vitam Horm 2015
Treg FN1 -> NK ITGA4/ITGB1	Pre	Adhesion	FN1 is an extracellular matrix component that can be produced by multiple cell types, including Tregs. ITGA4/ITGB1 (VLA-4) binds fibronectin to facilitate adhesion, migration, and retention of NK cells within tissues. High FN1 expression is correlated with increased infiltration of immune cells, including NK cells, in tumors. Since the FN1 is being produced by Tregs, this interaction may also con…	Wang et al., Front Oncol 2022; Wang et al., Genes Dis 2022
Plasma cell HLA-F -> Treg CD8A	Pre	MHC
CD8+ T VCAM1 -> CD8+ T ITGA4/ITGB7	Pre	Adhesion	VCAM1 binds to ITGA4/ITGB7 (LPAM-1), typically to facilitate adhesion of lymphocytes to the vascular endothelium. VCAM1 engagement with other integrins can deliver costimulatory signals to enhance T cell activation, proliferation, and cytokines. Since this is an adhesion-based interaction, it may also contribute to organization of T cell clusters. VCAM1+ CD8+ T cells have also been associated wit…	Burkly et al., Eur J Immunol 1991; Wang et al., J Cell Biol 2018; Diaz et al., J Immunol 2005; Wu et al., Front Genet 2020
Plasma cell ADAM10 -> B CD44	Pre	Adhesion	ADAM10 cleaves the extracellular domain of CD44 to enable detachment of B cells from the extracellular matrix, facilitating their migration. This cleavage can also create intracellular CD44 fragments that translocate to the nucleus and influence gene expression related to cell migration and matrix remodeling.	Nagano et al., JCB 2004; Wohner et al., Front Mol Biosci 2023; Anderegg et al., J Inv Derm 2009
B LAMC2 -> Plasma cell CD44	Post	Adhesion	LAMC2 is a subunit of laminin, an ECM protein, that can bind to CD44 to facilitate adhesion and communication, most often between epithelial cells and lymphocytes. This interaction would help to localize plasma cells in specific areas of the tissue. Engagement of CD44 also triggers intracellular signaling pathways in plasma cells to affect their proliferation, differentiation, and antibody produc…	Liu et al., ATM 2021; Song et al., Heliyon 2024; Delle Cave et al., J Exp Clin Can Res 2022
B CLCF1 -> B SORL1	Pre	Immune Activation	CLCF1 forms a complex with CRLF1 which then binds to SORL1 on the cell surface. CLCF1 normally promotes B cell activation and expansion via interaction with the gp130/LIFRB receptor complex. SORL1 can modulate the strength/availability of this signaling by mediating endocytosis and degradation of the complex or by accumulating the complex at the cell membrane, potentially enhancing its signaling …	Crisponi et al., Int J Mol Sci 2022; Laplante et al., Sci Rep 2024
Myeloid CXCL11 -> CD4+ T DPP4	Pre	Chemotaxis	CXCL11 exerts chemotactic activity by interacting with CXCR3. However, DPP4 can cleave and inactivate chemokines. Thus, this interaction represents a reduced ability of myeloid cells to recruit T cells to their location.	Wang et al., Cancer Control 2024; Proost et al., Blood 2007
Myeloid WNT5A -> B FZD2	Pre	Immune Suppression	Myeloid cells, especially myeloid-derived suppressor cells and macrophages, produce WNT5A as a part of their immunosuppressive functions. WNT5A acts on B cells to negatively regulate their proliferation via non-canonical Wnt signaling.	Douglass et al., Cancer Res 2021; Shao et al., Oncotarget 2016; Liang et al., Cancer cell 2003
CD4+ T CALM3 -> CD4+ T AQP6	Pre	Immune Activation	Note: Intracellular. CALM3 binds to the N-terminus of AQP6 in a calcium-dependent manner. This interaction impacts membrane tension, actin dynamics, and immune synapse formation to influence T cell activation, proliferation, and migration.	Guichard et al., eLife 2017; Morley, J Leukoc Biol 2023; Rabaud et al., BBRC 2009
Myeloid WNT5A -> NK FZD2	Pre	Immune Suppression	Myeloid cells, especially myeloid-derived suppressor cells and macrophages, produce WNT5A as a part of their immunosuppressive functions. The precise role of this interaction in NK cells has not been specifically funciton, but given its role in suppressing proliferation and function of effector T cells and promotion of Treg differentiation, it likely has a suppressive function.	Douglass et al., Cancer Res 2021; Shao et al., Oncotarget 2016; DeVito et al., Cell Rep 2021; Chen et al., Bio Pharm 2021
Plasma cell S100A4 -> Plasma Cell ERBB3	Pre	Immune Activation	Note: Intracellular. S100A4 binds to ERBB3 to promote Ras-MAPK and Akt survival signaling in neuronal cells. There is no specific evidence on this interaction in plasma cells, but it likely has a similar pro-survival function.	Pankratova et al., Theranostics 2018
Treg CD86 -> Treg CTLA4	Post	Immune Suppression	Tregs express CD86 upon activation. CD86 can engage CD28 to provide costimulatory signals. However, CTLA4 competes with CD28 to reduce the strength and duration of costimulatory signals provided. Thus, this interaction is reducing Treg activation and expansion, and is likely reducing immunosuppression.	Kennedy et al., Nat Imm 2022; Tekguc et al., PNAS 2021; Halliday et al., Front Immunol 2020
B CD40LG -> B TRAF3	Pre	Immune Suppression	TRAF3 is an adaptor protein that binds to the cytoplasmic domain of CD40 after CD40 is engaged by CD40LG. TRAF3 acts as a negative regulator of CD40 signaling to inhibit downstream signaling pathways, including both canonical and non-canonical NF-kB pathways. This results in a reduction in B cell activation, antibody production, and cytoskine secretion.	Bishop et al., Front Immunol 2018; Homig-Holzel et al., JEM 2008; Chen et al., J Immunol 2021
Plasma cell CLEC2D -> Treg KLRB1	Pre	Immune Suppression	This interaction inhibits NK cell activity and is a recognized pathway for immune evasion in the TME. This interaction is also positively correlated with other immune checkpoint molecules and expression of CLEC2D and KLRB1 are associated with favorable outcomes in some cancers. Expression of CLEC2D hasn't been previously noted on CD4+ T cells, but it's possible for this interaction to occur theor…	Braud et al., Oncoimmunology 2018; Li et al., Medicine 2024; Liu et al., Nat Sci Rep 2024
CD8+ T CCL16 -> CD4+ T HRH4	Pre	Immune Activation	HRH4 stimulation induces AP1 transcription factor activity and increases expression of IL31 (associated with Th2 responses). Loss of HRH4 signaling leads to reduced Th2 and Th17 cytokine production and impaired T cell-driven inflammation.	Gutzmer et al., JACI 2009; Mommert et al., AJ Path 2012; Dunford et al., J Immunol 2006; Schaper-Gerhardt et al., BJP 2019
Myeloid LAMA2 -> CD8+ T RPSA	Pre	Adhesion	LAMA2 is a component of the ECM that is important for cell adhesion, migration, and tissue organization. RPSA can bind laminins to mediate adhesion, migration, and signaling. In T cells, RPSA binding laminins can also transduce survival and activation signals to T cells, increasing both recruitment and inflammatory capacity of the T cells.	Limone et al., Cell Mol Life Sci 2023; DiGiacomo & Meruelo, Bio Rev 2015
NK CD38 -> Plasma cell PECAM1	Post	Adhesion	This interaction is usually observed with PECAM1 expressed on endothelial cells, not plasma cells, but it does occur. CD38 on lymphocytes can bind to PECAM1 on endothelial cells to facilitate the adhesion of immune cells to the endothelium. Engagement of PECAM1 can also reduce pro-inflammatory cytokine production in T cells by inhibiting JNK, NF-kB, and IRF3. CD38 can also play a role in immunolo…	Woodfin et al., ATVB 2007; Privratsky et al., Life Sci 2011; Glaria & Valledor, Cells 2020
Myeloid HSP90B1 -> Treg LRP1	Pre	Immune Suppression	Extracellular HSP90B1 can be released under cell stress or death and can be recognized by LRP1 on onvarious immune cells. This mechanism is usually described in APCs, but may also extend to Tregs. This interaction could trigger NFkB, p38, MAPK, and ERK activation. Extracellular HSPs, especially in the presence of TGFB and certain cytokines, can direct the differentiation and expansion of Tregs.	Xue et al., Int J Mol Sci 2022; Albakova, Front Immunol 2024; Pawaria & Binder, Nat Comm 2011
CD8+ T MMRN2 -> CD8+ T CD93	Pre	Adhesion	This interaction is most well documented in the context of endothelial cells and the vascular system. MMRN2 is a pan-endothelial extracellular matrix protein. CD93 is highly expressed on endothelial cells, especially in tumor vasculature. mMRN2 binding to CD93 stabilizes the surface expression of CD93 and is critical for cell adhesion and migration. It may serve similar adhesion/migration roles i…	Galvagni et al., Matrix Bio 2017; Lugano et al., JCI 2018
Myeloid LAMB1 -> CD8+ T DAG1	Pre	Adhesion	LAMB1 is an ECM component that can be produced by myeloid cells. It can bind DAG1 to mediate adhesion of CD8+ T cells to the ECM to facilitate their retention, migration, and positioning within tissue. In other cell types, DAG1-laminin interactions help to maintain cell polarity, mechanotransduction, and tissue integrity, and likely serves similar functions in CD8+ T cells.	Wilson et al., Comm Bio 2022; Quereda et al., Cancer Cell Int 2022; Smith et al., WSBM 2014
CD8+ T GNAI2 -> CD8+ T CCR5	Pre	Chemotaxis	GNAI2 is the intracellular G-protein component that transduces signals from the GPCR CCR5. In CD8+ T cells, this transduction helps to inhibit cAMP, regulate calcium flux, and activate signaling cascades that control cell movement and positioning within tissues.	Ham et al., Science 2024; Hwang et al., J Immunol 2007
NK LTA/LTB -> Myeloid LTBR	Post	Immune Activation	LTA and LTB form a membrane-bound heterotrimer that interacts with LTBR as their primary receptor. This interaction promotes the secretion of chemokines and cytokines by myeloid cells, enabling them to recruit and activate other immune cells and facilitating the formation of lymphoid structures. Specifically, LTBR signaling on myeloid cells induces the production of type I interferons, which help…	Koroleva et al., Cytokine 2018; Piao et al., Cells 2021; Upadhyay & Fu, Nat Rev Immunol 2014
CD4+ T BMP7 -> Treg ACVR1/ACVR2B	Pre	Immune Suppression	BMP7 binds to ACVR1/BMPR2 on CD8+ T cells to initiate SMAD pathway activation via phosphorylation of SMAD1/5/9. Most functional studies have focused on CD4+ T cells and osteoclasts, but generally BMP signaling in T cells influences cell differentiation and fate decisions, suppression of effector function via reduction of IFNy, and maintenance of immune homeostasis by maintaining T cell quiescence…	Kuczma et al., J Immunotoxicol 2013; Omi et al., JBC 2019; Kuczma & Kraj, Vitam Horm 2015
Myeloid COL4A3 -> CD4+ T ITGA2/ITGB1	Post	Adhesion	COL4A3 encodes a component of type 4 collagen found in basement membranes. ITGA2/ITGB1 together form a2B1 integrin, a known receptor for collagens. When CD4+ T cells engage with collagen via this receptor, it mediates the attachement of CD4+ T cells to the basement membrane, directs the movement of T cells along collagen-rich structures, and can also provide costimulatory signals to affect T cell…	Boisvert et al., Eur J Imm 2010; Abderrazak et al., Front Immunol 2018
CD4+ T LRPAP1 -> Treg LRP1	Post	Immune Activation	LRPAP1 is primarily known as a chaperone and inhibitor of ligand binding for LDL receptor family members. LRPAP1 released or presented by CD4+ T cells could interact with LRP1 on Tregs to inhibit or modulate LRP1 ligand binding, which would influence Treg adhesion, migration, and suppressive activity. This interaction could reduce Treg-mediated suppression b y inhibiting function of LRP1.	Sizova et al., Front Immunol 2023; Van Gool et al., Front Pharmacol 2015; Reid & Brown, Front Immunol 2023
CD8+ T PLG -> CD8+ T ITGB2	Pre	Adhesion	PLG is the inactive precursor of plasmin, which is a serine protease involved in ECM remodeling. ITGB2-containing integrins mediate adhesion of T cells to the ECM. Binding of plasminogen or the active form plasmin to integrins can modulate their affinity and signaling. This in turn can enhance T cell motility and tissue infiltration. Plasminogen degradation of ECM proteins can facilitate T cell m…	Bednarczyk et al., Int J Mol Sci 2020; Seillier et al., Cell Imm 2022
CD8+ T TIGIT -> CD8+ T PVR	Pre	Immune Suppression	The TIGIT-PVR interaction delivers an inhibitory signal to the CD8+ T cells that suppresses their effector functions by dampening TCR signaling, reducing IFNy production, and increasing exhaustion phenotypes. TIGIT engagement also competes with the costimulator CD226 for binding to PVR to further increase exhaustion signaling.	Jantz-Naeem et al., Front Oncol 2023; Chiang & Mellman, JITC 2022; Taurianinen et al., Sci Rep 2017
Treg BMP3 -> CD8+ T ACVR2B	Pre	Immune Suppression	BMP3 binds to ACVR2B to suppress differentiation processes. Most research is on its role in bone and stromal cell biology, but ACVR2B is expressed on various immune cells, including CD8+ T cells. This signaling usually acts as a negative reguulator of activation and differentiation that inhibits proinflammatory responses and proliferation.	Kokabu et al., Mol Endocrinol 2012; Hulmi et al., Cells 2021; Sconocchia & Sconocchia, Front Immunol 2021
CD4+ T THBS4 -> Myeloid CD47	Pre	Immune Suppression	THBS4 may bind to CD47 to transmit inhibitory signals that suppress immune cell activation, inhibit nitric oxide signaling, and modulate cell migration and phagocytosis. This interaction is most well-studied with THBS1 and CD47, but other THBS family members are predicted to have similar functions.	Soto-Pantoja et al., CRBMB 2015; Roberts & Isenberg AJP Cell Phys 2021
Plasma cell B2M -> CD8+ T KLRC1	Pre	Immune Suppression	B2M can interact with KLRC1 when it is part of the HLA-E complex. KLRCC1 is an inhibitory receptor that, when bound to HLA-E containing appropriate peptides, reduces activity of CD8+ T cells.	Mac Donald et al., Front Immunol 2023; Liu et al., Cell Disc 2024
CD8+ T SEMA3E -> B PLXND1	Post	Adhesion	SEMA3E inhibits cell-cell adhesion and immune synapse formation by binding to PLXND1. It suppresses chemokine-induced migration and TCR-mediated activation responses. Overall, it acts as a negative regulator of other CD8+ T cell - B cell interactions.	Thomas & Yang, Curr Res Imm 2023; Ueda et al., J Immunol 2016
Treg MICB -> B HCST/KLRK1	Pre	Immune Activation	This interaction is more well-characterized when HCST/KLRK1 are expressed on NK and CD8+ T cells. MICB is a stress-induced ligand that is recognized by the activating receptor KLRK1. HCST serves as an adaptor molecule to mediate downstream activating signals. Hypothetically, this could provide an activating signal to B cells, though this has not been observed in this cell type. This interaction c…	Isernhagen et al., RCI 2016; Wang et al., Mucosal Imm 2015; Wang & Zheng, Int J Clin Exp Path 2013
Treg HLA-F -> CD8+ T CD8A	Pre	MHC	HLA-F is a non-classical MHC-I molecule that binds to CD8 and is primarily associated with immune regulation rather than the antigen presentation of the classical MHC-I molecules. The specific function of HLA-F on Tregs specifically isn't well defined, but non-classical MHC-I molecules on regulatory cells are often associated with immune suppression or tolerance. The FLA-F-CD8A interaction may al…	Goodridge et al., J Immunol 2013; Lin & Yan, Front Immunol 2019; Lee et al., Eur J Immunol 2013; Bushkin et al., PNAS 1988
NK CD200R1 -> Treg CD200	Pre	Immune Suppression	This interaction delivers an inhibitory signal that suppresses NK cell cytotoxic function.	Kotwica-Mojzych et al., Int J Mol Sci 2021; Vaine & Soberman, Adv Immunol 2013
Myeloid CCL13 -> Treg CCR5	Post	Chemotaxis	CCL13 binds to CCR5 with high affinity, but does not elicit a functional response. It can inhibit the binding and functional effects of other CCR5 ligands, thus impairing Treg chemotaxis.	Arimont et al., JMC 2017; Blanpain et al., Blood 1999
Plasma cell ADAM15 -> Myeloid ITGA5	Pre	Adhesion	ADAM15 binds to ITGA5 to mediate cell adhesion and signaling. This may promote myeloid cell retention, and may trigger intracellular signaling like FAK in myeloid cells that may further promote activation of myeloid cells.	Zhou et al., Cell Death Dis 2022; Hou et al., Onco Targ Ther 2020
Treg CALM3 -> Treg AR	Pre	Immune Suppression	Note: Intracellular. CALM3 (calmodulin) binds to AR in a calcium-dependent manner to facilitate its nulear localization and transcription factor activity. AR-mediated transcription may help to maintain FOXP3 expression and promote expression of other genes that support Treg suppressive function and stability.	Cifuentes et al., PNAS 2003; Gandhi et al., J Clin Invest 2022; Chimote et al., Front Pharmacol 2020
NK TGFB1 -> Treg ENG	Pre	Immune Suppression	ENG is a TGFB co-receptor that increases sensitivity of cells to TGFB1 by facilitating ligand presentation and signal transduction. TGFB1 promotes the differentiation of naïve T cells into regulatory T cells. TGFB1 also decreases effector function and increases Treg suppressive potential.	Yang, Front Immunol 2022; Chen et al., J Int Med Res 2024; Sparano et al., JEM 2024
CD8+ T HLA-DQB1 -> CD8+ T LAG3	Pre	Immune Suppression	The interaction between MHC-II and LAG3 transmits inhibitory signals that suppress activation and proliferation. Though MHC-II isn't usually expressed on CD8+ T cells, it can be under certain conditions. LAG3 results in a reduction of activation, proliferation, and cytokine production by CD8+ T cells, decreasing effector function and impairing accumulation of antigen-specific CD8+ T cells in tiss…	Grosso et al., J Clin Invest 2007; Grosso et al., J Immunol 2011; Graydon et al., Front Immunol 2021
Myeloid FN1 -> Plasma cell ITGAV/ITGB1	Pre	Adhesion	FN1 is an extracellular matrix component that can be produced by multiple cell types. ITGAV/ITGB1 (integrin aVB1) bind to fibronectin to transmit signals from the ECM to the cell interior. This interaction facilitates adhesion and anchoring of plasma cells to ECM environments where FN1 is abundant. Downstream signaling also affects differentiation, maturation, and antibody secretion of plasma cel…	Huang et al., EJBT 2022; Mattson et al., Nat SMB 2024; Rocco et al., ERC 2025
B BAG6 -> CD8+ T NCR3	Pre	Immune Activation	BAG6-NCR3 is traditionally an NK cell activating interaction, though NCR3 is also found on some innate-like CD8+ T cells. The functional consequences within CD8+ T cells are less clear, but are likely to trigger cytotoxicity and cytokine production as it does in NK cells.	Chen & Flies, Nat Rev Immunol 2014; Barrow et al., Front Immunol 2019
Treg SLIT3 -> Myeloid ROBO1	Pre	Chemotaxis	SLIT3 is a secreted guidance protein that enhances the spontaneous and chemoattractant-induced migration of primary monocytes and myeloid cells. SLIT-ROBO interaction does not affect adhesion, but rather tunes migratory and chemokinetic responses. Exact downstream pathways vary among different myeloid subtypes, but this interaction regulates actin cytoskeleton and cell motility..	Tong et al., J Cancer 2019; Dickinson & Duncan, Reproduction 2010
B COL4A3 -> Plasma cell CD44	Post	Adhesion	CD44 is a receptor that binds to multiple ECM components, including collagen, though most prior study has focused on hyaluronan. It may combine with other receptors to attach more effectively to type IV collagen. This interactoin likely mediates plasma cell adhesion and retention. It may also promote downstream survival signaling and increase responsiveness to cytokines like IL6.	Senbanjo & Chellaiah, Front Cell Dev Bio 2017; Baronas-Lowell et al., JBC 2004; Van Driel et al., Leukemia 2002
Myeloid COL8A2 -> CD8+ T ITGA1/ITGB1	Pre	Adhesion	ITGA1/ITGB1 (VLA1) primarily binds to type IV collagen, but ITGB1 in particular (especially with ITGA2) can also bind to type 8 collagens like COL8A2. This interaction promotes adhesion of the T cells to the ECM containing collagen. It also enhances survival signaling in CD8+ T cells and can provide costimulatory signaling.	Tulla et al., JBC 2001; Adiguzel et al., Matrix Bio 2013; Ray et al., Immunity 2004; Maguire et al., JEM 1995
CD8+ T TNFSF15 -> CD4+ T TNFRSF25	Pre	Immune Activation	Binding of TNFSF15 (TL1A) to TNFRSF25 (DR3) results in recruitment of adaptor proteins like TRAF2 and TRADD, which promote proliferation and death respectively. These proteins activate NFkB and PI3K/Akt signaling. In CD4+ T cells, this can provide a costimulatory signal that is especially strong in Tregs, but also supports activation and expansion of CD4+ and CD8+ T cells. This interaction is imp…	Valatas et al., Front Immunol 2019; Schreiber & Podack, Immunol Res 2013; Fang et al., J Exp Med 2008
Treg COL1A1 -> Myeloid ITGAV/ITGB8	Post	Adhesion	The most well desccribed function for this interaction is activation of latent TGFB in the environment. Regions rich in COL1A1 with myeloid cells expressing ITGAV/ITGB8 have more TGFB activity, which results in immunosuppression. The intracellular signaling pathways of ITGAV/ITGB8 are different from most other integrins due to different cytoskeletal adaptors, and are not well described.	McCarty, J Cell Sci 2020; Song et al., Comm Bio 2023; Shi et al., Front Immunol 2025; Wang et al., Imm Lett 2023; Boucard-Jourdin et al., J Immunol 2016
CD8+ T APOE -> CD4+ T LDLR	Pre	Other	This interaction facilitates cholesterol and lipid transport into cells. LDLR mediates internalization of APOE-bound lipoprotein particles. Most studies focus on the expression of APOE in myeloid cells, not CD8+ T cells. However, APOE-containing lipoproteins or peptides can inhibit antigen-stimulated T cell proliferation, suppress Th1-mediated immune responses, and decrease the release of inflamm…	Zhang et al., Clin Dev Immunol 2010; Yao et al., Am J Resp Cell Mol Bio 2016; Bonacina et al., Nat Comm 2018
B IL11 -> Myeloid IL11RA/IL6ST	Pre	Immune Suppression	IL11 binds to IL11RA with low affinity, then recruits IL6ST to initiate intracellular signaling cascades. Downstream, this interaction activates the JAK/STAT, MAPK, and PI3K pathways. This results in induction of myeloid-derived suppressor cells, STAT3 signaling which supports expansion of tumor-promoting myeloid populations, and contributes to an overall pro-tumor environment.	Sumida et al., Sci Rep 2015; Grivennikov, Cancer Cell 2014; Zhang et al., NPJ Precision Onc 2025; Xu et al., Cancer Lett 2016
B HSP90B1 -> CD8+ T TLR2	Pre	Immune Activation	Extracellular HSP90B1 can be secreted or released from damaged or dying cells and go on to engage pattern recognition receptors, including TLR2 and TLR4. In CD8+ T cells, TLR2 signaling on CD8+ T cells leads to increased activation, cytokine production, proliferation, and enhanced cytotoxicity.	Albakova, Front Immunol 2024; Albakova & Mangasarova, Front Immunol 2021
B CCL4L1 -> CD8+ T CCR5	Pre	Chemotaxis	Binding of CCL4L1 to CCR5 on CD8+ T cells activates downstream MAPK/ERK cascades. When both are in CD8+ T cells, this could be an autocrine loop, which amplifies cellular responses including migration and exhaustion.	Askew et al., J Immunol 2017; Honey, Nat Rev Imm 2006
CD4+ T CDH1 -> CD8+ T ITGAE/ITGB7	Pre	Adhesion	CDH1 (E-cadherin) is typically expressed on epithelial cells. This interaction usually mediates strong adhesions between ITGAE/ITGB7 (CD103) expressing lymphocytes and epithelial cells to retain them within epithelial layers. Developing T cells in the thymus can transiently express E-cadherin, but expression in mature peripheral CD4+ T cells is not typical. However, assuming this interaction did …	Pang et al., Sig Trans Tar Ther 2023; Wu et al., Front Genet 2020; Van den Bossche et al., Blood 2012; Charnley et al., Sci Adv 2023
Myeloid HSP90B1 -> Myeloid ERBB2	Pre	Immune Activation	HSP90B1 binds to the kinase domain of ERBB2 to reduce the formation of ERBB2-containing heterodimers and limit its catalytic function. However, it also stabilizes ERBB2 and prevents its degradation, so it overall promotes just a restrained activation of ERBB2 signaling. In myeloid cells, ERBB2 signaling controls cell activation, survival, and proliferation.	Citri et al., EMBO Rep 2004; Kam et al., Mol Cancer Res 2021
CD8+ T HLA-F -> Plasma cell LILRB1	Post	Immune Suppression	HLA-F is a non-classical ligand for LILRB1 with lower affinity than HLA-G, but still functional. On binding, LILRB1 ITIMs recruit SHP1, resulting in suppression of activating signals in the receiving cell. This MHCI/LILRB1 axis has been proposed as an innate immune checkpoint in cancer. In plasma cells, this could reduce antibody secretion or cell proliferation in addition to general activation s…	Hu et al., Front Immunol 2024; Deng et al., Antib Ther 2021; Redondo-Garcia et al., Front Immunol 2023;
NK HMGB1 -> NK TLR2	Pre	Immune Activation	HMGB1 is an alarmin that can be secreted or released by activated or stressed NK cells. Binding to TLR2 triggers downstream signaling that increases the expression of activation markers and induces secretion of effector cytokines. This interaction promotes NK cell maturation and cytotoxic function.	Li et al., Front Immunol 2013; Qiu et al., PLOS Path 2014
CD4+ T LGALS3 -> Plasma Cell MCAM	Pre	Immune Activation	LGALS3 typically binds to MCAM on melanoma and endothelial cells rather than in plasma cells. Binding of LGALS3 induces MCAM dimerizationa nd clustering, which activates downstream AKT signaling, leading to increased proliferation, adhesion, migration, and invasion. In plasma cells, activation of AKT signaling usually leads to improved survival, proliferation, and apoptosis resistance.	Guerau-de-Arellano et al., Front Immunol 2022; Pang et al., Biomolecules 2022; Colomb et al., J Biol Chem 2017
Plasma cell BMP7 -> Myeloid ACVR1B	Pre	Immune Suppression	BMP7 binds to ACVR1B to activate SMAD proteins, usually SMAD1/5/8. In myeloid cells, BMP7 signaling antagonizes fibrotic-inducing signals driven by TGFB and activin to promote anti-fibrotic progams. In tumor associated macrophages, BMP7 downregulates MAPK14, leading to an alternatively activated or M2-like phenotype that is associated with immunosuppression and tissue remodeling.	Cortez et al., Nat Commun 2020; Ehata & Miyazono, Front Cell Dev Biol 2022
CD8+ T ICAM4 -> CD8+ T ITGAL	Pre	Adhesion	ICAM4 binds to ITGAL as part of the LFA-1 complex (ITGAL/ITGB2). This interaction mediates cell-cell adhesion between leukocytes to facilitate immune-immune interactions. It is involved in immune cell trafficking, cytotoxic T cell mediated killing, and immune synapse formation.	Aziz et al., Panc 2024; Ihanus et al., Eur J Biochem 2003
Myeloid TNFSF4 -> CD4+ T TRAF2	Pre	Immune Activation	When TNFSF4 (OX40L) binds to TNFRSF4 (OX40), OX40 recruits TRAF2 to initiate downstream signaling. TRAF2 links OX40 signaling to NFkB activation and MAPK pathway activation. Together, these support T cell proliferation and effector differentiation, as well as resistance to apoptosis.	Shi & Sun, Front Immunol 2018; Siegmund et al., Cancers 2022
Treg NCR3LG1 -> CD8+ T NCR3	Pre	Immune Activation	NCR3LG1 interacts with NCR3 to initiate strong activating signals that result in cytotoxicity and cytokine secretion. Though Tregs are usually suppressive, this interaction classically activates effector cells, though most evidence derives from studies of NK cells.	Chen & Flies, Nat Rev Immunol 2013
CD4+ T SERPINE1 -> B LRP2	Pre	Adhesion	SERPINE1 is a serine protease inhibitor that inhibits extracellular proteolysis. It forms complexes with PLAU that cacn interact with members of the LDL receptor family, including LRP1 and LRP2. LRP2 can trigger endocytosis and downstream signaling effects in the B cell. Functional consequences can include internalization and degradation of protease inhibitor complexes and may also affect migrati…	Lv et al., Biomedicines 2023; Chen et al., J Oncol 2022
Plasma cell CEACAM5 -> CD4+ T CD8A	Post	Immune Suppression	This pathway is most often observed between epithelial cells and CD8+ T cells. In that context, when CEACAM5 binds to CD8A, it initiates phosphorylation and activation of Lck. However, unlike normal activation, this then prompts the CD8+ T cells to acquire suppressive capabilities, especially in the presence of IL15 or IL7. Though it hasn't been described in these cell types, this likely induces …	Thomas et al., Genes and Cancer 2023; Roda et al., Mucosal Imm 2014
CD4+ T TNFSF15 -> Treg TNFRSF6B	Pre	Immune Suppression	TNFSF15 (TL1A) typically promotes inflammation and T cell activation through binding to TNFRSF25 (DR3). However, when it binds to the decoy receptor TNFRSF6B (DcR3), it does not signal, but rather competes with the functional receptor to inhibit TNFSF15-induced activation signaling.	Valatas et al., Front Immunol 2019; Jin et al., Mucosal Imm 2012
CD8+ T DSG2 -> CD8+ T DSC3	Pre	Adhesion	The interaction between DSG2 and DSC3 is typically involved in desmosome formation in skin and muscle tissue. In cancer, DSG2 is elevated and correlates with poor clinical outcomes. Outside of desmosome structures, DSG2 can still regulate cell-cell adhesion and signaling. In melanoma, DSG2 promotes cell-cell interactions and adhesion during the formation of vessel-like structures by tumor cells.	Kowalczyk & Green, PMBTS 2013; Huber & Petersen, Cell Commun Adhes 2015; Tan et al., Oncotarget 2016; Min et al., Front Oncol 2023
Treg CD86 -> Treg CTLA4	Post	Immune Suppression	Tregs express CD86 upon activation. CD86 can engage CD28 to provide costimulatory signals. However, CTLA4 competes with CD28 to reduce the strength and duration of costimulatory signals provided. Thus, this interaction is reducing Treg activation and expansion, and is likely reducing immunosuppression.	Kennedy et al., Nat Imm 2022; Tekguc et al., PNAS 2021; Halliday et al., Front Immunol 2020
CD8+ T CXCL16 -> B CXCR6	Pre	Chemotaxis	CXCL16 exists as both membrane-bound and soluble forms that mediate cell-cell adhesion or chemoattraction depending on the context. This interaction would promote the attraction and retention of CXCR6+ B cells in the vicinity of CD8+ T cells. This has been observed in the context of T or NK cells by myeloid or epithelial-derived CXCL16.	Mabrouk et al., Front Immunol 2022; Bao et al., Int Immuno 2023
Treg BMP8B -> NK BMPR1A/BMPR2	Pre	Immune Suppression	BMP8B signaling through BMPR1A/BMPR2 activates SMAD-dependent signaling pathways that impact cell differentiation and phenotype. Studies on BMP8B specifically in NK cells is limited, but other BMPs modulate effector functions, limit excessive activation, and promote regulatory phenotypes.	Sconocchia & Sconocchia, Front Immunol 2021; Kuczma & Kraj, Vit Hor 2015
B CD200 -> Plasma cell CD200R1	Pre	Immune Suppression	CD200 interacting with CD200R1 is a strong inhibitory signal that downregulates activation and pro-inflammatory functions. This results in a reduction of cytokine production and limiting antibody production.	Kotwica-Mojzych et al., Int J Mol Sci 2021
CD4+ T HMGB1 -> CD4+ T TLR2	Pre	Immune Activation	HMGB1 is an alarmin that can be secreted or released by activated or stressed NK cells. Binding to TLR2 triggers downstream signaling that increases the expression of activation markers and induces secretion of effector cytokines. This interaction promotes NK cell maturation and cytotoxic function.	Li et al., Front Immunol 2013; Qiu et al., PLOS Path 2014
Treg HLA-E -> CD8+ T CD8A	Pre	MHC	HLA-E is a non-classical MHC-I molecule that is upregulated in response to TNFa, IL-1b, and IFNy. HLA-E typically interacts with inhibitory receptors NKG2A to protect activated T cells from NK cell-mediated lysis. HLA-E binding to CD8A however, stabilizes the TCR-MHC complex and facilitates T cell activation in response to HLA-E-presented antigens.	Joosten et al., J Immunol Res 2016; Pietra et al., J Biomed Biotechnol 2010; Srinivasan et al., Front Immunol 2024
Myeloid INHBA -> CD8+ T SMAD3	Pre	Immune Suppression	INHBA signals through type I and II activin receptors, leading to phosphorylation and activation of SMAD2 and SMAD3 transcription factors. This exerts immunosuppressive effects on CD8+ T cells, restraining their cytotoxic activity.	Pinjusic et al., JITC 2022; Mouti & Pauklin, Mol Ther 2021
CD8+ T POMC -> Treg MC2R	Pre	Other	POMC is a precursor polypeptide that is cleaved into multiple peptides, including ACTH. ACTH is the ligand for MC2R, classically playing a role in glucocoriticoid synthesis in the adrenal gland. ACTH can also exert anti-inflammatory effects in the immune system via cAMP-PKA, CREB, and PI3K signaling.	Catania, J Leukoc Biol 2007; Nezhyva et al., Mol Omics 2025
CD8+ T APP -> Myeloid RPSA	Pre	Adhesion	In non-immune systems, APP has been shown to physically interact with RPSA at the cell surface to influence cell adhesion, signaling, and endocytosis. This interaction also affects subcellular trafficking of APP. This interaction could result in incresed secretion of proinflammatory cytokines and prime myeloid cells for enhanced inflammatory responses.	Puig et al., J Neuroimmune Pharmacol 2014; Limone et al., BBA 2025; Jiang et al., Nat Comm 2023
Myeloid CXCL12 -> CD8+ T DPP4	Pre	Chemotaxis	DPP4 serves as a negative regulator of CXCL12 chemotaxis. DPP4 on the cell surface can cleave secreted CXCL12, generating a truncated form that is less able to activate downstream CXCR4 signaling. This interaction would thus reduce CXCL12-mediated chemoattraction of T cell infiltration, especially towards myeloid cells.	Shao et al., Pharm Ther 2020; Elmansi et al., ACS Pharm Transl Sci 2022
Plasma cell B2M -> NK KLRC2	Post	MHC	KLRC2 recognition of HLA-E requires the intact complex, including B2M. KLRC2 is an activating receptor that promotes the cytotoxic ability of NK cells.	Vietzen et al., Gen Med 2021
CD4+ T TNC -> CD4+ T ITGA2	Pre	Adhesion	TNC is an extracellular matrix glycoprotein that interacts with various integrins, including ITGA2, especially in complex with ITGB1. This interaction is primarily immunosuppressive, reducing TCR signal transduction by preventing ZAP70 and ERK2 phosphorylation.	Jachetti et al., Cancer Res 2015; Midwood & Orend, J Cell Commun Signal 2009
NK IL24 -> Myeloid IL10RB	Post	Immune Activation	IL24 signals through receptor complexes including IL20RB and/or IL10RB. This interaction can support either pro- or anti-inflammatory signaling, depending on the other signals present in the environment. In melanoma, this interaction is likely to be primarily pro-inflammatory, as it leads to activation of JAK/STAT and subsequently upregulation of pro-inflammatory genes.	Feng et al., Clin Imm 2024; Mitamura et al., All Int 2020; Daneshparvar et al., Sci Rep 2025
Myeloid BMP7 -> Treg ACVR1/ACVR2B	Pre	Immune Suppression	BMP7 binds to ACVR1/BMPR2 on CD8+ T cells to initiate SMAD pathway activation via phosphorylation of SMAD1/5/9. Most functional studies have focused on CD4+ T cells and osteoclasts, but generally BMP signaling in T cells influences cell differentiation and fate decisions, suppression of effector function via reduction of IFNy, and maintenance of immune homeostasis by maintaining T cell quiescence…	Kuczma et al., J Immunotoxicol 2013; Omi et al., JBC 2019; Kuczma & Kraj, Vitam Horm 2015
Myeloid LTA -> CD8+ T TNFRSF1B	Pre	Immune Activation	LTA binds to both TNFRSF1A (TNFR1) and TNFRSF1B (TNFR2) to trigger downstream signaling pathways including both canonical and noncanonical NFkB signaling. This axis activated genes involved in immune cell survival, expansion, and effector functions.	Ward-Kavanagh et al., Immunity 2016; Vanamee & Faustman, Front Immunol 2023; Veerasubramanian et al., JEM 2024
CD8+ T SPON2 -> CD4+ T ITGA5	Pre	Adhesion	SPON2 binds to integrins, including ITGA5/ITGB1 on various immune cell types to initiate intracellular signaling. Between T cell subsets, this interaction may promote synapse formation and cell-cell adhesion. It may also play a role in T cell priming and activation, as it does when SPON2 is expressed on dendritic cells.	Brorson et al., Mult Scl J 2020; Hertoghs et al., JCI 2010
B CD80 -> CD8+ T CTLA4	Pre	Immune Suppression	CD80 can interact with either CD28 (costimulation) or CTLA4 (inhibition). CTLA4 has a much higher affinity, and when it engages CD80, delivers a dominant inhibitory signal resulting in a reduction of CD8+ T cell cytotoxicity.	Vandenborre et al., Immunology 1999
CD8+ T CDH1 -> CD8+ T ITGAE/ITGB7	Pre	Adhesion	CDH1 (E-cadherin) is typically expressed on epithelial cells. This interaction usually mediates strong adhesions between ITGAE/ITGB7 (CD103) expressing lymphocytes and epithelial cells to retain them within epithelial layers. Developing T cells in the thymus can transiently express E-cadherin, but expression in mature peripheral CD4+ T cells is not typical. However, assuming this interaction did …	Pang et al., Sig Trans Tar Ther 2023; Wu et al., Front Genet 2020; Van den Bossche et al., Blood 2012; Charnley et al., Sci Adv 2023
CD8+ T EFNA5 -> B EPHB6	Pre	Immune Suppression	EFNA5 engages with EPHB6, an inactive Eph receptor. EPHB6 expression negatively correlates with CD8+ T cell infiltration and activation in bladder cancer. This interaction may transmit signals into both the T cell and the B cell, affecting T cell activation and migration.	Stergiou et al., Cancers 2023; Darling & Lamb, Front Immunol 2019; Luo et al., J Clin Invest 2004
NK LRIG1 -> CD8+ T MET	Pre	Immune Suppression	LRIG1 binding to MET acts as a negative regulator of MET receptor function by promoting MET degradation. This degradation results in a reduction of cell survival, migration, and effector function.	Shattuck et al., Mol Cell Biol 2006; Simion et al., ERC 2014
Treg F8 -> Myeloid LDLR	Pre	Other	F8 binds to the extracellular domain of LDLR, which mediates hepatic clearance of circulating F8. It is unclear what immunoregulatory functions this interaction has, though Tregs are known to otherwise suppress immune responses to the F8 antigen. With LDLR on macrophages, this interaction likely serves as antigen clearance, eliminating F8, rather than direct immunomodulation.	Kurasawa et al., JBC 2013; Cao et al., J Thromb Haemost 2010; Merlin et al., Mol Ther 2017
Treg EGF -> Treg LRP2	Pre	Other	LRP2 serves as an endocytic receptor that is usually expressed on epithelial cells rather than Tregs. However, assuming that it is expressed on Tregs, it would play a role in the internalization of EGF, possibly reducing EGFR signaling by removing available ligand.	Zaiss et al., Immunity 2014
Myeloid HLA-A -> NK LILRB2	Pre	Immune Suppression	LILRB2 is an inhibitory receptor, that, when bound to MHC-I, transmits inhibitory signals that blunts immune cell activation and reduces the cytotoxic potential of NK cells.	Jones et al., JITC 2025; van der Touw et al., Can Imm Imm 2017; Deng et al., Anti Ther 2021
CD4+ T HLA-A -> CD8+ T CD8B	Pre	MHC	HLA-A interacting with CD8B may help to stabilize CD4+ T contacts with CD8+ T cells. There could also be antigen presentation occuring, which is not a canonical function of CD4+ T cells, but theoretically could occur.	Wooldridge et al., JBC 2005; Srinivasan et al., Front Immunol 2024
Myeloid HLA-DRA -> B CD4	Post	MHC	HLA-DRA, as part of the MHC-II complex, interacts with CD4 to enable antigen presenting cells to activate helper T cells. Though this interaction is most common in CD4+ T cells, some B cells can express CD4 in some stages of activation and differentiation, though the precise function is much less clear than it is in CD4+ T cells.	Singh et al., Immunology 2019; Mengos et al., Front Immunol 2019
Treg MMP9 -> Treg CD44	Pre	Adhesion	CD44 is responsible for anchoring MMP9 to the cell surface, where it can then degrade ECM components to faccilitate cell migration. CD44 engagement on Tregs also promotes their survival, stability, and suppressive function.	Yu & Stamenkovic, Genes Dev 1999; Bollyky et al., J Immunol 2011
Myeloid ICAM1 -> Plasma cell ITGAX/ITGB2	Pre	Adhesion	ICAM - integrin interactions mediate strong cell-cell adhesion. ITGAX/ITGB2 (complement receptor 4) also promotes activation and antibody secretion when accompanied by other costimulatory signals. Integrins like CR4 are also involved in the recognition of opsonized targets, helping to link humoral immunity with innate effector functions.	Wang & Huang, bioRxiv 2024; Figenschau et al., Sci Rep 2018
B SEMA4A -> B LILRB2	Pre	Immune Suppression	SEMA4A interacts with LILRB2 to promote immune suppression. SEMA4A is best known for its role as a costimulatory ligand for CD4+ T cells, but it is capable of binding to the inhibitory LILRB2 receptor, which suppresses B cell proliferation, antibody secretion, and promotes a more regulatory phenotype.	Lu et al., Nat Commun 2018; Redondo-Garcia et al., Front Immunol 2023
B LRPAP1 -> B LRP2	Pre	Other	Note: Intracellular. LRPAP1 is an intracellular chaperone for multiple LDL receptor family members, including LRP1 and LRP2.	Van Leuven et al., Genomics 1998
